# Supplementary material for: Metagenomic Analysis of the Abundance and Composition of Antibiotic Resistance Genes in Hospital Wastewater in Benin, Burkina Faso, and Finland
Source: mSphere. 2023 Feb 2;8(1):e00538-22. doi: 10.1128/msphere.00538-22 (PMC9942590; doi:10.1128/msphere.00538-22)
Supplement: DATA SET S1 [file msphere.00538-22-s0001.xlsx]

## Sheet: vanha_metadata
ID	alias	date	continent	country	hospital	category	most_used_ab*	description	hospital_section	hospital_description	no_of_beds	lat	long	sample_material	DNA_ng_µl	A260_280	M_Seqs_trimmed	plot_name
BH01_S76	BH01	27_11_19	West Africa	Benin	A	WA hospital effluent	amikacin, amoxicillin, ampicillin, cefixim, ciprofloxacillin, imipenem, nalidixic acid	neonatology, septic tank	maternity	Secondary hospital	200	6.49245	2.40193	water	648.235	1.894	27.4	hospital effluent
BH02_S77	BH02	27_11_19	West Africa	Benin	A	WA hospital effluent	amikacin, amoxicillin, ampicillin, cefixim, ciprofloxacillin, imipenem, nalidixic acid	pediatry, septic tank	pediatry	Secondary hospital	200	6.49245	2.40193	water	44.115	1.863	30.8	hospital effluent
BH03_S78	BH03	27_11_19	West Africa	Benin	A	WA hospital effluent	amikacin, amoxicillin, ampicillin, cefixim, ciprofloxacillin, imipenem, nalidixic acid	surgery room, septic tank	surgery	Secondary hospital	200	6.49245	2.40193	water	98.572	1.844	31.6	hospital effluent
BH04_S79	BH04	27_11_19	West Africa	Benin	A	WA empty hospital septic tank	amikacin, amoxicillin, ampicillin, cefixim, ciprofloxacillin, imipenem, nalidixic acid	medicine ward (general medicine), empty sump, sandy sediment	other	Secondary hospital	200	6.49245	2.40193	sandy sediment	39.978	1.821	31	empty hospital septic tank
BH05_S80	BH05	27_11_19	West Africa	Benin	A	WA hospital effluent	amikacin, amoxicillin, ampicillin, cefixim, ciprofloxacillin, imipenem, nalidixic acid	maternity, septic tank	maternity	Secondary hospital	200	6.49245	2.40193	water	102.506	1.856	28.2	hospital effluent
BH06_S81	BH06	27_11_19	West Africa	Benin	A	WA hospital effluent	amikacin, amoxicillin, ampicillin, cefixim, ciprofloxacillin, imipenem, nalidixic acid	mortuary, septic tank	other	Secondary hospital	200	6.49245	2.40193	water	132.862	1.843	31.5	hospital effluent
BH07_S82	BH07	27_11_19	West Africa	Benin	A	WA hospital effluent	amikacin, amoxicillin, ampicillin, cefixim, ciprofloxacillin, imipenem, nalidixic acid	laundry, open sump	other	Secondary hospital	200	6.49245	2.40193	water	54.667	1.88	25.8	hospital effluent
BH09_S83	BH09	27_11_19	West Africa	Benin	A	WA hospital effluent	amikacin, amoxicillin, ampicillin, cefixim, ciprofloxacillin, imipenem, nalidixic acid	surgery for demanding operations, final sump	surgery	Secondary hospital	200	6.49245	2.40193	water	29.731	1.916	24.8	hospital effluent
BH10_S84	BH10	27_11_19	West Africa	Benin	A	WA empty hospital septic tank	amikacin, amoxicillin, ampicillin, cefixim, ciprofloxacillin, imipenem, nalidixic acid	surgery for demanding operations, septic tank, sediment sludge	surgery	Secondary hospital	200	6.49245	2.40193	sediment	15.721	1.769	28.3	empty hospital septic tank
BH11_S85	BH11	27_11_19	West Africa	Benin	A	WA treated, drinking water	amikacin, amoxicillin, ampicillin, cefixim, ciprofloxacillin, imipenem, nalidixic acid	drinking water, well 100 m away from the hospital	treated, drinking water	Secondary hospital	200	6.49245	2.40193	water	30.892	1.913	30.3	well water, drinking
BH13_S86	BH13	27_11_19	West Africa	Benin	B	WA street gutter	amoxicillin + clavulanic acid, amoxicillin, aztreonam, ceftriazon, ciprofloxacilin, colistin, doxyciclin, erythromicine, fosfomycin, gentamicin, imipenem, meronem, netilmicin, ofloxacilin	street gutter 100 m away from the hospital, water	street gutter	Secondary hospital	110	6.388	2.37356	water	65.115	1.894	28.8	street gutter, water
BH14_S87	BH14	27_11_19	West Africa	Benin	B	WA street gutter, sediment	amoxicillin + clavulanic acid, amoxicillin, aztreonam, ceftriazon, ciprofloxacilin, colistin, doxyciclin, erythromicine, fosfomycin, gentamicin, imipenem, meronem, netilmicin, ofloxacilin	street gutter 100 m away from the hospital, sediment sludge	street gutter, sediment	Secondary hospital	110	6.388	2.37356	sediment	24.069	1.768	25.4	street gutter, sediment
BH20_S88	BH20	28_11_19	West Africa	Benin	B	WA in-patient feces	amoxicillin + clavulanic acid, amoxicillin, aztreonam, ceftriazon, ciprofloxacilin, colistin, doxyciclin, erythromicine, fosfomycin, gentamicin, imipenem, meronem, netilmicin, ofloxacilin	human feces, patient 50 years old with fracture of thighbone, 1 month hospitalization	feces	Secondary hospital	110	6.388	2.37356	feces	113979	1.825	28.6	in-patient feces
BH22_S89	BH22	28_11_19	West Africa	Benin	B	WA in-patient feces	amoxicillin + clavulanic acid, amoxicillin, aztreonam, ceftriazon, ciprofloxacilin, colistin, doxyciclin, erythromicine, fosfomycin, gentamicin, imipenem, meronem, netilmicin, ofloxacilin	human feces, patient 33 years old with fracture of thighbone, 1 month hospitalization	feces	Secondary hospital	110	6.388	2.37356	feces	191195	1.826	29.3	in-patient feces
BH24_S90	BH24	28_11_19	West Africa	Benin	B	WA in-patient feces	amoxicillin + clavulanic acid, amoxicillin, aztreonam, ceftriazon, ciprofloxacilin, colistin, doxyciclin, erythromicine, fosfomycin, gentamicin, imipenem, meronem, netilmicin, ofloxacilin	human feces, patient 24 years old with polytrauma, 1 month hospitalization	feces	Secondary hospital	110	6.388	2.37356	feces	90586	1.821	24.4	in-patient feces
BH25_S91	BH25	28_11_19	West Africa	Benin	B	WA in-patient feces	amoxicillin + clavulanic acid, amoxicillin, aztreonam, ceftriazon, ciprofloxacilin, colistin, doxyciclin, erythromicine, fosfomycin, gentamicin, imipenem, meronem, netilmicin, ofloxacilin	human feces, patient 27 years old with osteosynthesis, 2 months hospitalization	feces	Secondary hospital	110	6.388	2.37356	feces	168.61	1.727	25.7	in-patient feces
BH27_S92	BH27	29_11_19	West Africa	Benin	B	WA hospital effluent	amoxicillin + clavulanic acid, amoxicillin, aztreonam, ceftriazon, ciprofloxacilin, colistin, doxyciclin, erythromicine, fosfomycin, gentamicin, imipenem, meronem, netilmicin, ofloxacilin	intensive care, laundry, laboratory, maternal, child health, central septic tank	other	Secondary hospital	110	6.388	2.37356	water	11.398	1.99	32.8	hospital effluent
BH29_S93	BH29	29_11_19	West Africa	Benin	B	WA hospital effluent	amoxicillin + clavulanic acid, amoxicillin, aztreonam, ceftriazon, ciprofloxacilin, colistin, doxyciclin, erythromicine, fosfomycin, gentamicin, imipenem, meronem, netilmicin, ofloxacilin	surgery unit, open septic tank next to wall	surgery	Secondary hospital	110	6.388	2.37356	water	73.649	1.903	34.6	hospital effluent
BH30_S94	BH30	29_11_19	West Africa	Benin	B	WA hospital effluent	amoxicillin + clavulanic acid, amoxicillin, aztreonam, ceftriazon, ciprofloxacilin, colistin, doxyciclin, erythromicine, fosfomycin, gentamicin, imipenem, meronem, netilmicin, ofloxacilin	surgery unit, 1st peripheral septic tank	surgery	Secondary hospital	110	6.388	2.37356	water	71.191	1.887	33.9	hospital effluent
BH31_S95	BH31	29_11_19	West Africa	Benin	B	WA hospital effluent	amoxicillin + clavulanic acid, amoxicillin, aztreonam, ceftriazon, ciprofloxacilin, colistin, doxyciclin, erythromicine, fosfomycin, gentamicin, imipenem, meronem, netilmicin, ofloxacilin	surgery unit, 2nd pheripheral septic tank	surgery	Secondary hospital	110	6.388	2.37356	water	55.153	1.883	33.7	hospital effluent
BH32_S96	BH32	29_11_19	West Africa	Benin	B	WA soil inbetween tanks	amoxicillin + clavulanic acid, amoxicillin, aztreonam, ceftriazon, ciprofloxacilin, colistin, doxyciclin, erythromicine, fosfomycin, gentamicin, imipenem, meronem, netilmicin, ofloxacilin	moist soil between septic tanks of samples BH31, BH34, soil	other	Secondary hospital	110	6.388	2.37356	soil	244.958	1.862	32.8	soil inbetween tanks
BH33_S97	BH33	29_11_19	West Africa	Benin	B	WA hospital effluent	amoxicillin + clavulanic acid, amoxicillin, aztreonam, ceftriazon, ciprofloxacilin, colistin, doxyciclin, erythromicine, fosfomycin, gentamicin, imipenem, meronem, netilmicin, ofloxacilin	surgery unit, 3rd peripheral septic tank	surgery	Secondary hospital	110	6.388	2.37356	water	35.929	1.869	11.8	hospital effluent
BH34A_S98	BH34A	29_11_19	West Africa	Benin	B	WA hospital effluent	amoxicillin + clavulanic acid, amoxicillin, aztreonam, ceftriazon, ciprofloxacilin, colistin, doxyciclin, erythromicine, fosfomycin, gentamicin, imipenem, meronem, netilmicin, ofloxacilin	surgery unit, 1.3 m water depth, central septic tank, sample from 10 cm below surface	surgery	Secondary hospital	110	6.388	2.37356	water	57.981	1.906	27.1	hospital effluent
BH34B_S99	BH34B	29_11_19	West Africa	Benin	B	WA hospital effluent	amoxicillin + clavulanic acid, amoxicillin, aztreonam, ceftriazon, ciprofloxacilin, colistin, doxyciclin, erythromicine, fosfomycin, gentamicin, imipenem, meronem, netilmicin, ofloxacilin	technical replicate of BH34.A	surgery	Secondary hospital	110	6.388	2.37356	water	57.981	1.906	30.3	hospital effluent
BH35_S100	BH35	29_11_19	West Africa	Benin	B	WA hospital effluent	amoxicillin + clavulanic acid, amoxicillin, aztreonam, ceftriazon, ciprofloxacilin, colistin, doxyciclin, erythromicine, fosfomycin, gentamicin, imipenem, meronem, netilmicin, ofloxacilin	surgery for minor operations, septic tank	surgery	Secondary hospital	110	6.388	2.37356	water	95.977	1.862	32.5	hospital effluent
BH36_S101	BH36	29_11_19	West Africa	Benin	B	WA hospital effluent	amoxicillin + clavulanic acid, amoxicillin, aztreonam, ceftriazon, ciprofloxacilin, colistin, doxyciclin, erythromicine, fosfomycin, gentamicin, imipenem, meronem, netilmicin, ofloxacilin	maternity, septic tank	maternity	Secondary hospital	110	6.388	2.37356	water	67.368	1.92	28.9	hospital effluent
BH37_S102	BH37	29_11_19	West Africa	Benin	B	WA hospital effluent	amoxicillin + clavulanic acid, amoxicillin, aztreonam, ceftriazon, ciprofloxacilin, colistin, doxyciclin, erythromicine, fosfomycin, gentamicin, imipenem, meronem, netilmicin, ofloxacilin	BH35, BH36, central septic tank, surface water	other	Secondary hospital	110	6.388	2.37356	water	98.298	1.884	21.9	hospital effluent
BH38_S103	BH38	29_11_19	West Africa	Benin	B	WA hospital effluent	amoxicillin + clavulanic acid, amoxicillin, aztreonam, ceftriazon, ciprofloxacilin, colistin, doxyciclin, erythromicine, fosfomycin, gentamicin, imipenem, meronem, netilmicin, ofloxacilin	BH35, BH36, central septic tank, water from 1,4 m depth	other	Secondary hospital	110	6.388	2.37356	water	68.516	1.931	27.8	hospital effluent
BH39_S104	BH39	29_11_19	West Africa	Benin	B	WA hospital effluent	amoxicillin + clavulanic acid, amoxicillin, aztreonam, ceftriazon, ciprofloxacilin, colistin, doxyciclin, erythromicine, fosfomycin, gentamicin, imipenem, meronem, netilmicin, ofloxacilin	hospital area, septic tank for toilets	other	Secondary hospital	110	6.388	2.37356	water	108.617	1.887	23.6	hospital effluent
BH44_S105	BH44	09_12_19	West Africa	Benin	C	WA hospital effluent	amoxycillin + clavulanic acid, ceftazidin, cefuroxim, ertapenem, erytromycin, fosfomycin, streptomycin, tobramycin, vancomycin	central septic tank, water from 10 cm depth	other	Health clinic	50	6.36536	2.41833	water	49.381	1.904	28.8	hospital effluent
BH45_S106	BH45	09_12_19	West Africa	Benin	C	WA hospital effluent	amoxycillin + clavulanic acid, ceftazidin, cefuroxim, ertapenem, erytromycin, fosfomycin, streptomycin, tobramycin, vancomycin	central septic tank, water from 1 m depth	other	Health clinic	50	6.36536	2.41833	water	53.163	1.925	26.1	hospital effluent
BH46_S107	BH46	09_12_19	West Africa	Benin	C	WA hospital effluent	amoxycillin + clavulanic acid, ceftazidin, cefuroxim, ertapenem, erytromycin, fosfomycin, streptomycin, tobramycin, vancomycin	pediatry, septic tank	pediatry	Health clinic	50	6.36536	2.41833	water	109.664	1.867	28.6	hospital effluent
BH47_S108	BH47	09_12_19	West Africa	Benin	C	WA hospital effluent	amoxycillin + clavulanic acid, ceftazidin, cefuroxim, ertapenem, erytromycin, fosfomycin, streptomycin, tobramycin, vancomycin	hospitalization ward, vaccination room, septic tank	other	Health clinic	50	6.36536	2.41833	water	35.135	1.954	36.8	hospital effluent
BH48_S109	BH48	09_12_19	West Africa	Benin	C	WA hospital effluent	amoxycillin + clavulanic acid, ceftazidin, cefuroxim, ertapenem, erytromycin, fosfomycin, streptomycin, tobramycin, vancomycin	water pool surrounding the surgery room septic tank	surgery	Health clinic	50	6.36536	2.41833	water	35.005	1.993	41	hospital effluent
BH49_S110	BH49	09_12_19	West Africa	Benin	C	WA hospital effluent	amoxycillin + clavulanic acid, ceftazidin, cefuroxim, ertapenem, erytromycin, fosfomycin, streptomycin, tobramycin, vancomycin	maternity clinic, septic tank	maternity	Health clinic	50	6.36536	2.41833	water	37.726	1.96	35.3	hospital effluent
BH50_S111	BH50	09_12_19	West Africa	Benin	C	WA hospital effluent	amoxycillin + clavulanic acid, ceftazidin, cefuroxim, ertapenem, erytromycin, fosfomycin, streptomycin, tobramycin, vancomycin	peripheral septic tank, mainly collecting toilet waters, sample from under floating matter	other	Health clinic	50	6.36536	2.41833	water	85.95	1.894	37.2	hospital effluent
BH52_S112	BH52	09_12_19	West Africa	Benin	C	WA treated, hand washing	amoxycillin + clavulanic acid, ceftazidin, cefuroxim, ertapenem, erytromycin, fosfomycin, streptomycin, tobramycin, vancomycin	water for washing hands	treated, hand washing	Health clinic	50	6.36536	2.41833	water	4.303	2.942	36.8	water used for handwashing
BH58_S113	BH58	11_12_19	West Africa	Benin	D	WA hospital effluent	amoxicillin + clavulanic acid, amoxicillin, aztreonam, ceftriazon, ciprofloxacilin, colistin, doxyciclin, ertapenem, erythromicine, fosfomycin, gentamicinimipenem, ofloxacilin	sump next to septic tank BH60, water from 2 m depth	other	Health clinic	95	6.36274	2.42141	water	113.889	1.899	36.2	hospital effluent
BH59_S114	BH59	11_12_19	West Africa	Benin	D	WA hospital effluent	amoxicillin + clavulanic acid, amoxicillin, aztreonam, ceftriazon, ciprofloxacilin, colistin, doxyciclin, ertapenem, erythromicine, fosfomycin, gentamicinimipenem, ofloxacilin	sump next to septic tank BH60, water from 10 cm depth	other	Health clinic	95	6.36274	2.42141	water	120.558	1.891	30.8	hospital effluent
BH60_S115	BH60	11_12_19	West Africa	Benin	D	WA hospital effluent	amoxicillin + clavulanic acid, amoxicillin, aztreonam, ceftriazon, ciprofloxacilin, colistin, doxyciclin, ertapenem, erythromicine, fosfomycin, gentamicinimipenem, ofloxacilin	emergency, surgery, ophtamology, ward sections, septic tank, water from 50 cm depth	other	Health clinic	95	6.36274	2.42141	water	109.83	1.9	34.8	hospital effluent
BH61_S116	BH61	11_12_19	West Africa	Benin	D	WA hospital effluent	amoxicillin + clavulanic acid, amoxicillin, aztreonam, ceftriazon, ciprofloxacilin, colistin, doxyciclin, ertapenem, erythromicine, fosfomycin, gentamicinimipenem, ofloxacilin	maternity, surgery, laboratory sections, septic tank, water from 1 m depth	other	Health clinic	95	6.36274	2.42141	water	55.559	1.903	38.2	hospital effluent
BH62_S117	BH62	11_12_19	West Africa	Benin	D	WA hospital effluent	amoxicillin + clavulanic acid, amoxicillin, aztreonam, ceftriazon, ciprofloxacilin, colistin, doxyciclin, ertapenem, erythromicine, fosfomycin, gentamicinimipenem, ofloxacilin	from maternity, surgery, laboratory sections, septic tank, water from 10 cm depth	other	Health clinic	95	6.36274	2.42141	water	68.847	1.878	21.6	hospital effluent
BSE100_S122	BSE100	04_12_19	West Africa	Benin	E	WA river, drinking water	nd	drinking water, river Caiman	river, drinking water	nd	nd	7.91146	1.97589	water	39447	1851	35.4	river water, also for drinking
BSE74_S119	BSE74	04_12_19	West Africa	Benin	E	WA river, drinking water	nd	drinking water, river Zoun	river, drinking water	nd	nd	7.91146	1.97589	water	19607	1.59	39.7	river water, also for drinking
BSE79_S120	BSE79	04_12_19	West Africa	Benin	E	WA river, drinking water	nd	drinking water, Bedrock river	river, drinking water	nd	nd	7.91146	1.97589	water	59633	1839	28.4	river water, also for drinking
BSE93_S121	BSE93	04_12_19	West Africa	Benin	E	WA treated, drinking water	nd	drinking water (tap water)	treated, drinking water	nd	nd	7.91146	1.97589	water	6687	1.86	37.7	tap water
BFH1_S123	BFH1	22_11_19	West Africa	Burkina Faso	F	WA hospital effluent	amoxicillin + clavulanic acid, amoxicilline, ampicilline, ceftriaxone, chloramphenicole, ciprofloxacin, cloxacillin, cotrimoxazole, doxycyclin, erythomycin, gentamycin, metronidazole, penicillin, rifampicin, tetracycline	central septic tank	other	Primary hospital	141	12.6299	-2.14429	water	81.408	1.896	31.3	hospital effluent
BFH10_S128	BFH10	28_11_19	West Africa	Burkina Faso	G	WA hospital effluent	amoxicillin + clavulanic acid, amoxicilline, ampicilline, ceftriaxone, chloramphenicole, ciprofloxacin, cloxacillin, cotrimoxazole, doxycyclin, erythomycin, gentamycin, metronidazole, penicillin, rifampicin, tetracycline	delivery, surgery rooms, septic tank	other	Health clinic	91	12.5	-1.66667	water	119.477	1.869	32	hospital effluent
BFH11_S129	BFH11	28_11_19	West Africa	Burkina Faso	G	WA hospital effluent	amoxicillin + clavulanic acid, amoxicilline, ampicilline, ceftriaxone, chloramphenicole, ciprofloxacin, cloxacillin, cotrimoxazole, doxycyclin, erythomycin, gentamycin, metronidazole, penicillin, rifampicin, tetracycline	laboratory, septic tank	other	Health clinic	91	12.5	-1.66667	water	103.574	1.891	31.3	hospital effluent
BFH12_S130	BFH12	28_11_19	West Africa	Burkina Faso	G	WA hospital effluent	amoxicillin + clavulanic acid, amoxicilline, ampicilline, ceftriaxone, chloramphenicole, ciprofloxacin, cloxacillin, cotrimoxazole, doxycyclin, erythomycin, gentamycin, metronidazole, penicillin, rifampicin, tetracycline	peadiatrics, septic tank	pediatry	Health clinic	91	12.5	-1.66667	water	123.375	1.878	24.5	hospital effluent
BFH13_S131	BFH13	28_11_19	West Africa	Burkina Faso	H	WA hospital effluent	amoxicillin + clavulanic acid, amoxicilline, ampicilline, ceftriaxone, chloramphenicole, ciprofloxacin, cloxacillin, cotrimoxazole, doxycyclin, erythomycin, gentamycin, metronidazole, penicillin, rifampicin, tetracycline	delivery room, septic tank	maternity	Private primary hospital	nd	12.5	-1.66667	water	68.791	1.882	31.8	hospital effluent
BFH14_S132	BFH14	28_11_19	West Africa	Burkina Faso	H	WA hospital effluent	amoxicillin + clavulanic acid, amoxicilline, ampicilline, ceftriaxone, chloramphenicole, ciprofloxacin, cloxacillin, cotrimoxazole, doxycyclin, erythomycin, gentamycin, metronidazole, penicillin, rifampicin, tetracycline	hospitalization, maternity, septic tank	maternity	Private primary hospital	nd	12.5	-1.66667	water	23.502	1.919	33.7	hospital effluent
BFH15_S133	BFH15	28_11_19	West Africa	Burkina Faso	H	WA hospital effluent	amoxicillin + clavulanic acid, amoxicilline, ampicilline, ceftriaxone, chloramphenicole, ciprofloxacin, cloxacillin, cotrimoxazole, doxycyclin, erythomycin, gentamycin, metronidazole, penicillin, rifampicin, tetracycline	hospitalization, maternity, surgery, septic tank	other	Private primary hospital	nd	12.5	-1.66667	water	24.754	1.967	30.9	hospital effluent
BFH16_S134	BFH16	04_12_19	West Africa	Burkina Faso	I	WA hospital effluent	amoxicillin + clavulanic acid, amoxicilline, ampicilline, ceftriaxone, chloramphenicole, ciprofloxacin, cloxacillin, cotrimoxazole, doxycyclin, erythomycin, gentamycin, metronidazole, penicillin, rifampicin, tetracycline	peadiatrics hospitalization, septic tank	pediatry	Secondary hospital, a regional reference hospital	232	12.2526	-2.36272	water	310.331	1.858	30.3	hospital effluent
BFH17_S135	BFH17	04_12_19	West Africa	Burkina Faso	I	WA hospital effluent	amoxicillin + clavulanic acid, amoxicilline, ampicilline, ceftriaxone, chloramphenicole, ciprofloxacin, cloxacillin, cotrimoxazole, doxycyclin, erythomycin, gentamycin, metronidazole, penicillin, rifampicin, tetracycline	hospitalization rooms for people over 15 year old, septic tank	other	Secondary hospital, a regional reference hospital	232	12.2526	-2.36272	water	10.984	2.27	20.8	hospital effluent
BFH18_S136	BFH18	04_12_19	West Africa	Burkina Faso	I	WA hospital effluent	amoxicillin + clavulanic acid, amoxicilline, ampicilline, ceftriaxone, chloramphenicole, ciprofloxacin, cloxacillin, cotrimoxazole, doxycyclin, erythomycin, gentamycin, metronidazole, penicillin, rifampicin, tetracycline	delivery room, septic tank	maternity	Secondary hospital, a regional reference hospital	232	12.2526	-2.36272	water	363.053	1.867	25.5	hospital effluent
BFH19_S137	BFH19	04_12_19	West Africa	Burkina Faso	I	WA hospital effluent	amoxicillin + clavulanic acid, amoxicilline, ampicilline, ceftriaxone, chloramphenicole, ciprofloxacin, cloxacillin, cotrimoxazole, doxycyclin, erythomycin, gentamycin, metronidazole, penicillin, rifampicin, tetracycline	gynecology, operating room, septic tank	other	Secondary hospital, a regional reference hospital	232	12.2526	-2.36272	water	114.428	1.894	40.7	hospital effluent
BFH20_S138	BFH20	04_12_19	West Africa	Burkina Faso	I	WA hospital effluent	amoxicillin + clavulanic acid, amoxicilline, ampicilline, ceftriaxone, chloramphenicole, ciprofloxacin, cloxacillin, cotrimoxazole, doxycyclin, erythomycin, gentamycin, metronidazole, penicillin, rifampicin, tetracycline	maternity hospitalization, septic tank	maternity	Secondary hospital, a regional reference hospital	232	12.2526	-2.36272	water	405.714	1.887	35.5	hospital effluent
BFH21_S139	BFH21	04_12_19	West Africa	Burkina Faso	I	WA hospital effluent	amoxicillin + clavulanic acid, amoxicilline, ampicilline, ceftriaxone, chloramphenicole, ciprofloxacin, cloxacillin, cotrimoxazole, doxycyclin, erythomycin, gentamycin, metronidazole, penicillin, rifampicin, tetracycline	surgery emergency, hospitalization, septic tank	surgery	Secondary hospital, a regional reference hospital	232	12.2526	-2.36272	water	32.435	1.944	37.3	hospital effluent
BFH22_S140	BFH22	04_12_19	West Africa	Burkina Faso	I	WA hospital effluent	amoxicillin + clavulanic acid, amoxicilline, ampicilline, ceftriaxone, chloramphenicole, ciprofloxacin, cloxacillin, cotrimoxazole, doxycyclin, erythomycin, gentamycin, metronidazole, penicillin, rifampicin, tetracycline	laboratory, septic tank	other	Secondary hospital, a regional reference hospital	232	12.2526	-2.36272	water	142.195	1.863	31.2	hospital effluent
BFH23_S141	BFH23	04_12_19	West Africa	Burkina Faso	I	WA hospital effluent	amoxicillin + clavulanic acid, amoxicilline, ampicilline, ceftriaxone, chloramphenicole, ciprofloxacin, cloxacillin, cotrimoxazole, doxycyclin, erythomycin, gentamycin, metronidazole, penicillin, rifampicin, tetracycline	emergency, external consultation, septic tank	other	Secondary hospital, a regional reference hospital	232	12.2526	-2.36272	water	33.593	1.968	32.2	hospital effluent
BFH25_S143	BFH25	04_12_19	West Africa	Burkina Faso	I	WA hospital effluent	amoxicillin + clavulanic acid, amoxicilline, ampicilline, ceftriaxone, chloramphenicole, ciprofloxacin, cloxacillin, cotrimoxazole, doxycyclin, erythomycin, gentamycin, metronidazole, penicillin, rifampicin, tetracycline	central septic tank where all HWW channels are drained	other	Secondary hospital, a regional reference hospital	232	12.2526	-2.36272	water	12.056	2.208	30.2	hospital effluent
BFH26_S144	BFH26	04_12_19	West Africa	Burkina Faso	I	WA treated, receiving municipality channel	amoxicillin + clavulanic acid, amoxicilline, ampicilline, ceftriaxone, chloramphenicole, ciprofloxacin, cloxacillin, cotrimoxazole, doxycyclin, erythomycin, gentamycin, metronidazole, penicillin, rifampicin, tetracycline	exit after biological treatment (in the municipality channel)	treated, receiving municipality channel	Secondary hospital, a regional reference hospital	232	12.2526	-2.36272	water	21.877	1.92	33.5	municipality channel receiving biologically treated HWW
BFH27_S145	BFH27	04_12_19	West Africa	Burkina Faso	I	WA treated, receiving river	amoxicillin + clavulanic acid, amoxicilline, ampicilline, ceftriaxone, chloramphenicole, ciprofloxacin, cloxacillin, cotrimoxazole, doxycyclin, erythomycin, gentamycin, metronidazole, penicillin, rifampicin, tetracycline	wetland receiving treated wastewater	treated, receiving river	Secondary hospital, a regional reference hospital	232	12.2526	-2.36272	water	43.438	1.91	37.3	wetland receiving treated wastewater
BFH28_S146	BFH28	04_12_19	West Africa	Burkina Faso	I	WA hospital effluent	amoxicillin + clavulanic acid, amoxicilline, ampicilline, ceftriaxone, chloramphenicole, ciprofloxacin, cloxacillin, cotrimoxazole, doxycyclin, erythomycin, gentamycin, metronidazole, penicillin, rifampicin, tetracycline	peadiatric emergency, septic tank	pediatry	Secondary hospital, a regional reference hospital	232	12.2526	-2.36272	water	127.39	1.878	33.2	hospital effluent
BFH29_S147	BFH29	12_12_19	West Africa	Burkina Faso	J	WA hospital effluent	amoxicillin + clavulanic acid, amoxicilline, ampicilline, ceftriaxone, chloramphenicole, ciprofloxacin, cloxacillin, cotrimoxazole, doxycyclin, erythomycin, gentamycin, metronidazole, penicillin, rifampicin, tetracycline	urology, infectious diseases, pneumology, septic tank	other	Tertiary hospital, a national refrence hospital	733	12.5	-1.66667	water	51.106	1.893	35.7	hospital effluent
BFH30_S148	BFH30	12_12_19	West Africa	Burkina Faso	J	WA hospital effluent	amoxicillin + clavulanic acid, amoxicilline, ampicilline, ceftriaxone, chloramphenicole, ciprofloxacin, cloxacillin, cotrimoxazole, doxycyclin, erythomycin, gentamycin, metronidazole, penicillin, rifampicin, tetracycline	urology, infectious diseases, pneumology, day hospital, dialysis, blood bank, cren (service where malnourished children are cared), septic tank	other	Tertiary hospital, a national refrence hospital	733	12.5	-1.66667	water	53.677	1.871	32.5	hospital effluent
BFH31_S149	BFH31	12_12_19	West Africa	Burkina Faso	J	WA hospital effluent	amoxicillin + clavulanic acid, amoxicilline, ampicilline, ceftriaxone, chloramphenicole, ciprofloxacin, cloxacillin, cotrimoxazole, doxycyclin, erythomycin, gentamycin, metronidazole, penicillin, rifampicin, tetracycline	anatomy pathology laboratory, orl, ophtalmology,laboratory (hematology-biochemestry), surgery (ear, nose, and throat), septic tank	other	Tertiary hospital, a national refrence hospital	733	12.5	-1.66667	water	34.005	1.839	30.7	hospital effluent
BFH32_S150	BFH32	12_12_19	West Africa	Burkina Faso	J	WA hospital effluent	amoxicillin + clavulanic acid, amoxicilline, ampicilline, ceftriaxone, chloramphenicole, ciprofloxacin, cloxacillin, cotrimoxazole, doxycyclin, erythomycin, gentamycin, metronidazole, penicillin, rifampicin, tetracycline	hospitalization, visceral surgery, central sterilization, gastrology, internal medicine, peadiatric emergency, septic tank	other	Tertiary hospital, a national refrence hospital	733	12.5	-1.66667	water	39.518	1.905	34.7	hospital effluent
BFH33_S151	BFH33	12_12_19	West Africa	Burkina Faso	J	WA hospital effluent	amoxicillin + clavulanic acid, amoxicilline, ampicilline, ceftriaxone, chloramphenicole, ciprofloxacin, cloxacillin, cotrimoxazole, doxycyclin, erythomycin, gentamycin, metronidazole, penicillin, rifampicin, tetracycline	kitchen, laboratoty, trauma, endoscopy, peadiatrics, cardiology consultation, septic tank	other	Tertiary hospital, a national refrence hospital	733	12.5	-1.66667	water	72.642	1.857	33.7	hospital effluent
BFH34_S152	BFH34	12_12_19	West Africa	Burkina Faso	J	WA hospital effluent	amoxicillin + clavulanic acid, amoxicilline, ampicilline, ceftriaxone, chloramphenicole, ciprofloxacin, cloxacillin, cotrimoxazole, doxycyclin, erythomycin, gentamycin, metronidazole, penicillin, rifampicin, tetracycline	bacteriology lab, septic tank	other	Tertiary hospital, a national refrence hospital	733	12.5	-1.66667	water	55.843	1.9	29.8	hospital effluent
BFH35_S153	BFH35	12_12_19	West Africa	Burkina Faso	J	WA hospital effluent	amoxicillin + clavulanic acid, amoxicilline, ampicilline, ceftriaxone, chloramphenicole, ciprofloxacin, cloxacillin, cotrimoxazole, doxycyclin, erythomycin, gentamycin, metronidazole, penicillin, rifampicin, tetracycline	operating room (neurosurgery and traumatology), septic tank	surgery	Tertiary hospital, a national refrence hospital	733	12.5	-1.66667	water	8.255	2.072	30.1	hospital effluent
BFH36_S154	BFH36	12_12_19	West Africa	Burkina Faso	J	WA hospital effluent	amoxicillin + clavulanic acid, amoxicilline, ampicilline, ceftriaxone, chloramphenicole, ciprofloxacin, cloxacillin, cotrimoxazole, doxycyclin, erythomycin, gentamycin, metronidazole, penicillin, rifampicin, tetracycline	operating room (maternity), septic tank	other	Tertiary hospital, a national refrence hospital	733	12.5	-1.66667	water	19.383	2.005	31.6	hospital effluent
BFH37_S155	BFH37	12_12_19	West Africa	Burkina Faso	J	WA hospital effluent	amoxicillin + clavulanic acid, amoxicilline, ampicilline, ceftriaxone, chloramphenicole, ciprofloxacin, cloxacillin, cotrimoxazole, doxycyclin, erythomycin, gentamycin, metronidazole, penicillin, rifampicin, tetracycline	mortuary, septic tank	other	Tertiary hospital, a national refrence hospital	733	12.5	-1.66667	water	91.184	1.865	31.8	hospital effluent
BFH38A_S156	BFH38A	12_12_19	West Africa	Burkina Faso	J	WA hospital effluent	amoxicillin + clavulanic acid, amoxicilline, ampicilline, ceftriaxone, chloramphenicole, ciprofloxacin, cloxacillin, cotrimoxazole, doxycyclin, erythomycin, gentamycin, metronidazole, penicillin, rifampicin, tetracycline	delivery room, septic tank	maternity	Tertiary hospital, a national refrence hospital	733	12.5	-1.66667	water	141.501	1.869	33.8	hospital effluent
BFH38B_S157	BFH38B	12_12_19	West Africa	Burkina Faso	J	WA hospital effluent	amoxicillin + clavulanic acid, amoxicilline, ampicilline, ceftriaxone, chloramphenicole, ciprofloxacin, cloxacillin, cotrimoxazole, doxycyclin, erythomycin, gentamycin, metronidazole, penicillin, rifampicin, tetracycline	technical replicate of BFH38.A	maternity	Tertiary hospital, a national refrence hospital	733	12.5	-1.66667	water	141.501	1.869	29.3	hospital effluent
BFH39_S158	BFH39	12_12_19	West Africa	Burkina Faso	J	WA hospital effluent	amoxicillin + clavulanic acid, amoxicilline, ampicilline, ceftriaxone, chloramphenicole, ciprofloxacin, cloxacillin, cotrimoxazole, doxycyclin, erythomycin, gentamycin, metronidazole, penicillin, rifampicin, tetracycline	emergency, resuscitation, dental surgery, nuclear medicine, septic tank	other	Tertiary hospital, a national refrence hospital	733	12.5	-1.66667	water	87.54	1.869	37.3	hospital effluent
BFH4_S124	BFH4	22_11_19	West Africa	Burkina Faso	F	WA hospital effluent	amoxicillin + clavulanic acid, amoxicilline, ampicilline, ceftriaxone, chloramphenicole, ciprofloxacin, cloxacillin, cotrimoxazole, doxycyclin, erythomycin, gentamycin, metronidazole, penicillin, rifampicin, tetracycline	pediatrics, septic tank	pediatry	Primary hospital	141	12.6299	-2.14429	water	8.071	2.179	31.1	hospital effluent
BFH40_S159	BFH40	12_12_19	West Africa	Burkina Faso	J	WA hospital effluent	amoxicillin + clavulanic acid, amoxicilline, ampicilline, ceftriaxone, chloramphenicole, ciprofloxacin, cloxacillin, cotrimoxazole, doxycyclin, erythomycin, gentamycin, metronidazole, penicillin, rifampicin, tetracycline	mortuary, emergency, maternity, visceral surgery, emergency operating room, septic tank	other	Tertiary hospital, a national refrence hospital	733	12.3859	-1.49908	water	86.817	1.865	33.5	hospital effluent
BFH41_S160	BFH41	12_12_19	West Africa	Burkina Faso	J	WA hospital effluent	amoxicillin + clavulanic acid, amoxicilline, ampicilline, ceftriaxone, chloramphenicole, ciprofloxacin, cloxacillin, cotrimoxazole, doxycyclin, erythomycin, gentamycin, metronidazole, penicillin, rifampicin, tetracycline	connection point with Ouagadougou WWTP channel, septic tank	other	Tertiary hospital, a national refrence hospital	733	12.3859	-1.49908	water	29.98	1.878	36.6	hospital effluent
BFH42_S161	BFH42	12_12_19	West Africa	Burkina Faso	J	WA treated, receiving river	amoxicillin + clavulanic acid, amoxicilline, ampicilline, ceftriaxone, chloramphenicole, ciprofloxacin, cloxacillin, cotrimoxazole, doxycyclin, erythomycin, gentamycin, metronidazole, penicillin, rifampicin, tetracycline	receiving river Kossodo, after Ouagadougou WWTP	treated, receiving river	Tertiary hospital, a national refrence hospital	733	12.3859	-1.49908	water	159.569	1.864	37	river receiving treated wastewater
BFH6_S125	BFH6	28_11_19	West Africa	Burkina Faso	G	WA hospital effluent	amoxicillin + clavulanic acid, amoxicilline, ampicilline, ceftriaxone, chloramphenicole, ciprofloxacin, cloxacillin, cotrimoxazole, doxycyclin, erythomycin, gentamycin, metronidazole, penicillin, rifampicin, tetracycline	hospitalization, maternity, surgery, after surgery or delivery with complication or not, people spend a couple of days for care before leaving, septic tank	other	Health clinic	91	12.5	-1.66667	water	54.188	1.91	31.8	hospital effluent
BFH8_S126	BFH8	28_11_19	West Africa	Burkina Faso	G	WA hospital effluent	amoxicillin + clavulanic acid, amoxicilline, ampicilline, ceftriaxone, chloramphenicole, ciprofloxacin, cloxacillin, cotrimoxazole, doxycyclin, erythomycin, gentamycin, metronidazole, penicillin, rifampicin, tetracycline	surgery, septic tank	surgery	Health clinic	91	12.5	-1.66667	water	78.986	1.87	34.3	hospital effluent
BFH9_S127	BFH9	28_11_19	West Africa	Burkina Faso	G	WA hospital effluent	amoxicillin + clavulanic acid, amoxicilline, ampicilline, ceftriaxone, chloramphenicole, ciprofloxacin, cloxacillin, cotrimoxazole, doxycyclin, erythomycin, gentamycin, metronidazole, penicillin, rifampicin, tetracycline	mortuary, septic tank	other	Health clinic	91	12.5	-1.66667	water	111.056	1.89	34.1	hospital effluent
FH1_S162	FH1	20_01_20	Europe	Finland	K	North Eu hospital effluent	nd	hospital main drain	other	nd	nd	60.1984	24.9274	water	49.3	1.87	21.2	hospital effluent
FH2_S163	FH2	20_01_20	Europe	Finland	K	North Eu hospital effluent	nd	hospital main drain	other	nd	nd	60.1984	24.9274	water	70.4	1.88	37.9	hospital effluent
FH3_S164	FH3	20_01_20	Europe	Finland	K	North Eu hospital effluent	nd	hospital main drain	other	nd	nd	60.1984	24.9274	water	91.8	1.86	30.8	hospital effluent
FH4_S165	FH4	20_01_20	Europe	Finland	L	North Eu hospital effluent	nd	main drain	other	nd	nd	60.4518	22.2671	water	202	1.87	24.2	hospital effluent
FH5_S166	FH5	20_01_20	Europe	Finland	L	North Eu hospital effluent	nd	cancer, hematology, maxillofacial surgery clinic	other	nd	nd	60.4518	22.2671	water	243.1	1.88	26.9	hospital effluent
FH6_S167	FH6	20_01_20	Europe	Finland	L	North Eu hospital effluent	nd	emergency, day hospital	other	nd	nd	60.4518	22.2671	water	135	1.88	25.2	hospital effluent
FH7_S168	FH7	23_01_20	Europe	Finland	M	North Eu hospital effluent	nd	main drain	other	nd	nd	62.6094	25.5795	water	65.1	1.86	26.4	hospital effluent
FH8_S169	FH8	23_01_20	Europe	Finland	M	North Eu hospital effluent	nd	biological replicate of FH7	other	nd	nd	62.6094	25.5795	water	267.6	1.88	28.3	hospital effluent
FH9_S170	FH9	28_01_20	Europe	Finland	N	North Eu hospital effluent	nd	H section of drain	other	nd	nd	66.4921	25.774	water	198.2	1.87	23.7	hospital effluent

## Sheet: vanha_metadata_HWW
ID	alias	date	continent	country	hospital	category	most_used_ab*	description	hospital_section	hospital_description	no_of_beds	lat	long	sample_material	DNA_ng_µl	A260_280	M_Seqs_trimmed	plot_name
BH01_S76	BH01	27_11_19	West Africa	Benin	A	WA hospital effluent	amikacin, amoxicillin, ampicillin, cefixim, ciprofloxacillin, imipenem, nalidixic acid	neonatology, septic tank	maternity	Secondary hospital	200	6.49245	2.40193	water	648.235	1.894	27.4	hospital effluent
BH02_S77	BH02	27_11_19	West Africa	Benin	A	WA hospital effluent	amikacin, amoxicillin, ampicillin, cefixim, ciprofloxacillin, imipenem, nalidixic acid	pediatry, septic tank	pediatry	Secondary hospital	200	6.49245	2.40193	water	44.115	1.863	30.8	hospital effluent
BH03_S78	BH03	27_11_19	West Africa	Benin	A	WA hospital effluent	amikacin, amoxicillin, ampicillin, cefixim, ciprofloxacillin, imipenem, nalidixic acid	surgery room, septic tank	surgery	Secondary hospital	200	6.49245	2.40193	water	98.572	1.844	31.6	hospital effluent
BH05_S80	BH05	27_11_19	West Africa	Benin	A	WA hospital effluent	amikacin, amoxicillin, ampicillin, cefixim, ciprofloxacillin, imipenem, nalidixic acid	maternity, septic tank	maternity	Secondary hospital	200	6.49245	2.40193	water	102.506	1.856	28.2	hospital effluent
BH06_S81	BH06	27_11_19	West Africa	Benin	A	WA hospital effluent	amikacin, amoxicillin, ampicillin, cefixim, ciprofloxacillin, imipenem, nalidixic acid	mortuary, septic tank	other	Secondary hospital	200	6.49245	2.40193	water	132.862	1.843	31.5	hospital effluent
BH07_S82	BH07	27_11_19	West Africa	Benin	A	WA hospital effluent	amikacin, amoxicillin, ampicillin, cefixim, ciprofloxacillin, imipenem, nalidixic acid	laundry, open sump	other	Secondary hospital	200	6.49245	2.40193	water	54.667	1.88	25.8	hospital effluent
BH09_S83	BH09	27_11_19	West Africa	Benin	A	WA hospital effluent	amikacin, amoxicillin, ampicillin, cefixim, ciprofloxacillin, imipenem, nalidixic acid	surgery for demanding operations, final sump	surgery	Secondary hospital	200	6.49245	2.40193	water	29.731	1.916	24.8	hospital effluent
BH27_S92	BH27	29_11_19	West Africa	Benin	B	WA hospital effluent	amoxicillin + clavulanic acid, amoxicillin, aztreonam, ceftriazon, ciprofloxacilin, colistin, doxyciclin, erythromicine, fosfomycin, gentamicin, imipenem, meronem, netilmicin, ofloxacilin	intensive care, laundry, laboratory, maternal, child health, central septic tank	other	Secondary hospital	110	6.388	2.37356	water	11.398	1.99	32.8	hospital effluent
BH29_S93	BH29	29_11_19	West Africa	Benin	B	WA hospital effluent	amoxicillin + clavulanic acid, amoxicillin, aztreonam, ceftriazon, ciprofloxacilin, colistin, doxyciclin, erythromicine, fosfomycin, gentamicin, imipenem, meronem, netilmicin, ofloxacilin	surgery unit, open septic tank next to wall	surgery	Secondary hospital	110	6.388	2.37356	water	73.649	1.903	34.6	hospital effluent
BH30_S94	BH30	29_11_19	West Africa	Benin	B	WA hospital effluent	amoxicillin + clavulanic acid, amoxicillin, aztreonam, ceftriazon, ciprofloxacilin, colistin, doxyciclin, erythromicine, fosfomycin, gentamicin, imipenem, meronem, netilmicin, ofloxacilin	surgery unit, 1st peripheral septic tank	surgery	Secondary hospital	110	6.388	2.37356	water	71.191	1.887	33.9	hospital effluent
BH34A_S98	BH34A	29_11_19	West Africa	Benin	B	WA hospital effluent	amoxicillin + clavulanic acid, amoxicillin, aztreonam, ceftriazon, ciprofloxacilin, colistin, doxyciclin, erythromicine, fosfomycin, gentamicin, imipenem, meronem, netilmicin, ofloxacilin	surgery unit, 1.3 m water depth, central septic tank, sample from 10 cm below surface	surgery	Secondary hospital	110	6.388	2.37356	water	57.981	1.906	27.1	hospital effluent
BH35_S100	BH35	29_11_19	West Africa	Benin	B	WA hospital effluent	amoxicillin + clavulanic acid, amoxicillin, aztreonam, ceftriazon, ciprofloxacilin, colistin, doxyciclin, erythromicine, fosfomycin, gentamicin, imipenem, meronem, netilmicin, ofloxacilin	surgery for minor operations, septic tank	surgery	Secondary hospital	110	6.388	2.37356	water	95.977	1.862	32.5	hospital effluent
BH36_S101	BH36	29_11_19	West Africa	Benin	B	WA hospital effluent	amoxicillin + clavulanic acid, amoxicillin, aztreonam, ceftriazon, ciprofloxacilin, colistin, doxyciclin, erythromicine, fosfomycin, gentamicin, imipenem, meronem, netilmicin, ofloxacilin	maternity, septic tank	maternity	Secondary hospital	110	6.388	2.37356	water	67.368	1.92	28.9	hospital effluent
BH37_S102	BH37	29_11_19	West Africa	Benin	B	WA hospital effluent	amoxicillin + clavulanic acid, amoxicillin, aztreonam, ceftriazon, ciprofloxacilin, colistin, doxyciclin, erythromicine, fosfomycin, gentamicin, imipenem, meronem, netilmicin, ofloxacilin	BH35, BH36, central septic tank, surface water	other	Secondary hospital	110	6.388	2.37356	water	98.298	1.884	21.9	hospital effluent
BH38_S103	BH38	29_11_19	West Africa	Benin	B	WA hospital effluent	amoxicillin + clavulanic acid, amoxicillin, aztreonam, ceftriazon, ciprofloxacilin, colistin, doxyciclin, erythromicine, fosfomycin, gentamicin, imipenem, meronem, netilmicin, ofloxacilin	BH35, BH36, central septic tank, water from 1,4 m depth	other	Secondary hospital	110	6.388	2.37356	water	68.516	1.931	27.8	hospital effluent
BH39_S104	BH39	29_11_19	West Africa	Benin	B	WA hospital effluent	amoxicillin + clavulanic acid, amoxicillin, aztreonam, ceftriazon, ciprofloxacilin, colistin, doxyciclin, erythromicine, fosfomycin, gentamicin, imipenem, meronem, netilmicin, ofloxacilin	hospital area, septic tank for toilets	other	Secondary hospital	110	6.388	2.37356	water	108.617	1.887	23.6	hospital effluent
BH44_S105	BH44	09_12_19	West Africa	Benin	C	WA hospital effluent	amoxycillin + clavulanic acid, ceftazidin, cefuroxim, ertapenem, erytromycin, fosfomycin, streptomycin, tobramycin, vancomycin	central septic tank, water from 10 cm depth	other	Health clinic	50	6.36536	2.41833	water	49.381	1.904	28.8	hospital effluent
BH46_S107	BH46	09_12_19	West Africa	Benin	C	WA hospital effluent	amoxycillin + clavulanic acid, ceftazidin, cefuroxim, ertapenem, erytromycin, fosfomycin, streptomycin, tobramycin, vancomycin	pediatry, septic tank	pediatry	Health clinic	50	6.36536	2.41833	water	109.664	1.867	28.6	hospital effluent
BH47_S108	BH47	09_12_19	West Africa	Benin	C	WA hospital effluent	amoxycillin + clavulanic acid, ceftazidin, cefuroxim, ertapenem, erytromycin, fosfomycin, streptomycin, tobramycin, vancomycin	hospitalization ward, vaccination room, septic tank	other	Health clinic	50	6.36536	2.41833	water	35.135	1.954	36.8	hospital effluent
BH48_S109	BH48	09_12_19	West Africa	Benin	C	WA hospital effluent	amoxycillin + clavulanic acid, ceftazidin, cefuroxim, ertapenem, erytromycin, fosfomycin, streptomycin, tobramycin, vancomycin	water pool surrounding the surgery room septic tank	surgery	Health clinic	50	6.36536	2.41833	water	35.005	1.993	41	hospital effluent
BH49_S110	BH49	09_12_19	West Africa	Benin	C	WA hospital effluent	amoxycillin + clavulanic acid, ceftazidin, cefuroxim, ertapenem, erytromycin, fosfomycin, streptomycin, tobramycin, vancomycin	maternity clinic, septic tank	maternity	Health clinic	50	6.36536	2.41833	water	37.726	1.96	35.3	hospital effluent
BH50_S111	BH50	09_12_19	West Africa	Benin	C	WA hospital effluent	amoxycillin + clavulanic acid, ceftazidin, cefuroxim, ertapenem, erytromycin, fosfomycin, streptomycin, tobramycin, vancomycin	peripheral septic tank, mainly collecting toilet waters, sample from under floating matter	other	Health clinic	50	6.36536	2.41833	water	85.95	1.894	37.2	hospital effluent
BH58_S113	BH58	11_12_19	West Africa	Benin	D	WA hospital effluent	amoxicillin + clavulanic acid, amoxicillin, aztreonam, ceftriazon, ciprofloxacilin, colistin, doxyciclin, ertapenem, erythromicine, fosfomycin, gentamicinimipenem, ofloxacilin	sump next to septic tank BH60, water from 2 m depth	other	Health clinic	95	6.36274	2.42141	water	113.889	1.899	36.2	hospital effluent
BH60_S115	BH60	11_12_19	West Africa	Benin	D	WA hospital effluent	amoxicillin + clavulanic acid, amoxicillin, aztreonam, ceftriazon, ciprofloxacilin, colistin, doxyciclin, ertapenem, erythromicine, fosfomycin, gentamicinimipenem, ofloxacilin	emergency, surgery, ophtamology, ward sections, septic tank, water from 50 cm depth	other	Health clinic	95	6.36274	2.42141	water	109.83	1.9	34.8	hospital effluent
BH61_S116	BH61	11_12_19	West Africa	Benin	D	WA hospital effluent	amoxicillin + clavulanic acid, amoxicillin, aztreonam, ceftriazon, ciprofloxacilin, colistin, doxyciclin, ertapenem, erythromicine, fosfomycin, gentamicinimipenem, ofloxacilin	maternity, surgery, laboratory sections, septic tank, water from 1 m depth	other	Health clinic	95	6.36274	2.42141	water	55.559	1.903	38.2	hospital effluent
BFH1_S123	BFH1	22_11_19	West Africa	Burkina Faso	F	WA hospital effluent	amoxicillin + clavulanic acid, amoxicilline, ampicilline, ceftriaxone, chloramphenicole, ciprofloxacin, cloxacillin, cotrimoxazole, doxycyclin, erythomycin, gentamycin, metronidazole, penicillin, rifampicin, tetracycline	central septic tank	other	Primary hospital	141	12.6299	-2.14429	water	81.408	1.896	31.3	hospital effluent
BFH10_S128	BFH10	28_11_19	West Africa	Burkina Faso	G	WA hospital effluent	amoxicillin + clavulanic acid, amoxicilline, ampicilline, ceftriaxone, chloramphenicole, ciprofloxacin, cloxacillin, cotrimoxazole, doxycyclin, erythomycin, gentamycin, metronidazole, penicillin, rifampicin, tetracycline	delivery, surgery rooms, septic tank	other	Health clinic	91	12.5	-1.66667	water	119.477	1.869	32	hospital effluent
BFH11_S129	BFH11	28_11_19	West Africa	Burkina Faso	G	WA hospital effluent	amoxicillin + clavulanic acid, amoxicilline, ampicilline, ceftriaxone, chloramphenicole, ciprofloxacin, cloxacillin, cotrimoxazole, doxycyclin, erythomycin, gentamycin, metronidazole, penicillin, rifampicin, tetracycline	laboratory, septic tank	other	Health clinic	91	12.5	-1.66667	water	103.574	1.891	31.3	hospital effluent
BFH12_S130	BFH12	28_11_19	West Africa	Burkina Faso	G	WA hospital effluent	amoxicillin + clavulanic acid, amoxicilline, ampicilline, ceftriaxone, chloramphenicole, ciprofloxacin, cloxacillin, cotrimoxazole, doxycyclin, erythomycin, gentamycin, metronidazole, penicillin, rifampicin, tetracycline	peadiatrics, septic tank	pediatry	Health clinic	91	12.5	-1.66667	water	123.375	1.878	24.5	hospital effluent
BFH13_S131	BFH13	28_11_19	West Africa	Burkina Faso	H	WA hospital effluent	amoxicillin + clavulanic acid, amoxicilline, ampicilline, ceftriaxone, chloramphenicole, ciprofloxacin, cloxacillin, cotrimoxazole, doxycyclin, erythomycin, gentamycin, metronidazole, penicillin, rifampicin, tetracycline	delivery room, septic tank	maternity	Private primary hospital	nd	12.5	-1.66667	water	68.791	1.882	31.8	hospital effluent
BFH14_S132	BFH14	28_11_19	West Africa	Burkina Faso	H	WA hospital effluent	amoxicillin + clavulanic acid, amoxicilline, ampicilline, ceftriaxone, chloramphenicole, ciprofloxacin, cloxacillin, cotrimoxazole, doxycyclin, erythomycin, gentamycin, metronidazole, penicillin, rifampicin, tetracycline	hospitalization, maternity, septic tank	maternity	Private primary hospital	nd	12.5	-1.66667	water	23.502	1.919	33.7	hospital effluent
BFH15_S133	BFH15	28_11_19	West Africa	Burkina Faso	H	WA hospital effluent	amoxicillin + clavulanic acid, amoxicilline, ampicilline, ceftriaxone, chloramphenicole, ciprofloxacin, cloxacillin, cotrimoxazole, doxycyclin, erythomycin, gentamycin, metronidazole, penicillin, rifampicin, tetracycline	hospitalization, maternity, surgery, septic tank	other	Private primary hospital	nd	12.5	-1.66667	water	24.754	1.967	30.9	hospital effluent
BFH16_S134	BFH16	04_12_19	West Africa	Burkina Faso	I	WA hospital effluent	amoxicillin + clavulanic acid, amoxicilline, ampicilline, ceftriaxone, chloramphenicole, ciprofloxacin, cloxacillin, cotrimoxazole, doxycyclin, erythomycin, gentamycin, metronidazole, penicillin, rifampicin, tetracycline	peadiatrics hospitalization, septic tank	pediatry	Secondary hospital, a regional reference hospital	232	12.2526	-2.36272	water	310.331	1.858	30.3	hospital effluent
BFH17_S135	BFH17	04_12_19	West Africa	Burkina Faso	I	WA hospital effluent	amoxicillin + clavulanic acid, amoxicilline, ampicilline, ceftriaxone, chloramphenicole, ciprofloxacin, cloxacillin, cotrimoxazole, doxycyclin, erythomycin, gentamycin, metronidazole, penicillin, rifampicin, tetracycline	hospitalization rooms for people over 15 year old, septic tank	other	Secondary hospital, a regional reference hospital	232	12.2526	-2.36272	water	10.984	2.27	20.8	hospital effluent
BFH18_S136	BFH18	04_12_19	West Africa	Burkina Faso	I	WA hospital effluent	amoxicillin + clavulanic acid, amoxicilline, ampicilline, ceftriaxone, chloramphenicole, ciprofloxacin, cloxacillin, cotrimoxazole, doxycyclin, erythomycin, gentamycin, metronidazole, penicillin, rifampicin, tetracycline	delivery room, septic tank	maternity	Secondary hospital, a regional reference hospital	232	12.2526	-2.36272	water	363.053	1.867	25.5	hospital effluent
BFH19_S137	BFH19	04_12_19	West Africa	Burkina Faso	I	WA hospital effluent	amoxicillin + clavulanic acid, amoxicilline, ampicilline, ceftriaxone, chloramphenicole, ciprofloxacin, cloxacillin, cotrimoxazole, doxycyclin, erythomycin, gentamycin, metronidazole, penicillin, rifampicin, tetracycline	gynecology, operating room, septic tank	other	Secondary hospital, a regional reference hospital	232	12.2526	-2.36272	water	114.428	1.894	40.7	hospital effluent
BFH20_S138	BFH20	04_12_19	West Africa	Burkina Faso	I	WA hospital effluent	amoxicillin + clavulanic acid, amoxicilline, ampicilline, ceftriaxone, chloramphenicole, ciprofloxacin, cloxacillin, cotrimoxazole, doxycyclin, erythomycin, gentamycin, metronidazole, penicillin, rifampicin, tetracycline	maternity hospitalization, septic tank	maternity	Secondary hospital, a regional reference hospital	232	12.2526	-2.36272	water	405.714	1.887	35.5	hospital effluent
BFH21_S139	BFH21	04_12_19	West Africa	Burkina Faso	I	WA hospital effluent	amoxicillin + clavulanic acid, amoxicilline, ampicilline, ceftriaxone, chloramphenicole, ciprofloxacin, cloxacillin, cotrimoxazole, doxycyclin, erythomycin, gentamycin, metronidazole, penicillin, rifampicin, tetracycline	surgery emergency, hospitalization, septic tank	surgery	Secondary hospital, a regional reference hospital	232	12.2526	-2.36272	water	32.435	1.944	37.3	hospital effluent
BFH22_S140	BFH22	04_12_19	West Africa	Burkina Faso	I	WA hospital effluent	amoxicillin + clavulanic acid, amoxicilline, ampicilline, ceftriaxone, chloramphenicole, ciprofloxacin, cloxacillin, cotrimoxazole, doxycyclin, erythomycin, gentamycin, metronidazole, penicillin, rifampicin, tetracycline	laboratory, septic tank	other	Secondary hospital, a regional reference hospital	232	12.2526	-2.36272	water	142.195	1.863	31.2	hospital effluent
BFH23_S141	BFH23	04_12_19	West Africa	Burkina Faso	I	WA hospital effluent	amoxicillin + clavulanic acid, amoxicilline, ampicilline, ceftriaxone, chloramphenicole, ciprofloxacin, cloxacillin, cotrimoxazole, doxycyclin, erythomycin, gentamycin, metronidazole, penicillin, rifampicin, tetracycline	emergency, external consultation, septic tank	other	Secondary hospital, a regional reference hospital	232	12.2526	-2.36272	water	33.593	1.968	32.2	hospital effluent
BFH25_S143	BFH25	04_12_19	West Africa	Burkina Faso	I	WA hospital effluent	amoxicillin + clavulanic acid, amoxicilline, ampicilline, ceftriaxone, chloramphenicole, ciprofloxacin, cloxacillin, cotrimoxazole, doxycyclin, erythomycin, gentamycin, metronidazole, penicillin, rifampicin, tetracycline	central septic tank where all HWW channels are drained	other	Secondary hospital, a regional reference hospital	232	12.2526	-2.36272	water	12.056	2.208	30.2	hospital effluent
BFH28_S146	BFH28	04_12_19	West Africa	Burkina Faso	I	WA hospital effluent	amoxicillin + clavulanic acid, amoxicilline, ampicilline, ceftriaxone, chloramphenicole, ciprofloxacin, cloxacillin, cotrimoxazole, doxycyclin, erythomycin, gentamycin, metronidazole, penicillin, rifampicin, tetracycline	peadiatric emergency, septic tank	pediatry	Secondary hospital, a regional reference hospital	232	12.2526	-2.36272	water	127.39	1.878	33.2	hospital effluent
BFH29_S147	BFH29	12_12_19	West Africa	Burkina Faso	J	WA hospital effluent	amoxicillin + clavulanic acid, amoxicilline, ampicilline, ceftriaxone, chloramphenicole, ciprofloxacin, cloxacillin, cotrimoxazole, doxycyclin, erythomycin, gentamycin, metronidazole, penicillin, rifampicin, tetracycline	urology, infectious diseases, pneumology, septic tank	other	Tertiary hospital, a national refrence hospital	733	12.5	-1.66667	water	51.106	1.893	35.7	hospital effluent
BFH30_S148	BFH30	12_12_19	West Africa	Burkina Faso	J	WA hospital effluent	amoxicillin + clavulanic acid, amoxicilline, ampicilline, ceftriaxone, chloramphenicole, ciprofloxacin, cloxacillin, cotrimoxazole, doxycyclin, erythomycin, gentamycin, metronidazole, penicillin, rifampicin, tetracycline	urology, infectious diseases, pneumology, day hospital, dialysis, blood bank, cren (service where malnourished children are cared), septic tank	other	Tertiary hospital, a national refrence hospital	733	12.5	-1.66667	water	53.677	1.871	32.5	hospital effluent
BFH31_S149	BFH31	12_12_19	West Africa	Burkina Faso	J	WA hospital effluent	amoxicillin + clavulanic acid, amoxicilline, ampicilline, ceftriaxone, chloramphenicole, ciprofloxacin, cloxacillin, cotrimoxazole, doxycyclin, erythomycin, gentamycin, metronidazole, penicillin, rifampicin, tetracycline	anatomy pathology laboratory, orl, ophtalmology,laboratory (hematology-biochemestry), surgery (ear, nose, and throat), septic tank	other	Tertiary hospital, a national refrence hospital	733	12.5	-1.66667	water	34.005	1.839	30.7	hospital effluent
BFH32_S150	BFH32	12_12_19	West Africa	Burkina Faso	J	WA hospital effluent	amoxicillin + clavulanic acid, amoxicilline, ampicilline, ceftriaxone, chloramphenicole, ciprofloxacin, cloxacillin, cotrimoxazole, doxycyclin, erythomycin, gentamycin, metronidazole, penicillin, rifampicin, tetracycline	hospitalization, visceral surgery, central sterilization, gastrology, internal medicine, peadiatric emergency, septic tank	other	Tertiary hospital, a national refrence hospital	733	12.5	-1.66667	water	39.518	1.905	34.7	hospital effluent
BFH33_S151	BFH33	12_12_19	West Africa	Burkina Faso	J	WA hospital effluent	amoxicillin + clavulanic acid, amoxicilline, ampicilline, ceftriaxone, chloramphenicole, ciprofloxacin, cloxacillin, cotrimoxazole, doxycyclin, erythomycin, gentamycin, metronidazole, penicillin, rifampicin, tetracycline	kitchen, laboratoty, trauma, endoscopy, peadiatrics, cardiology consultation, septic tank	other	Tertiary hospital, a national refrence hospital	733	12.5	-1.66667	water	72.642	1.857	33.7	hospital effluent
BFH34_S152	BFH34	12_12_19	West Africa	Burkina Faso	J	WA hospital effluent	amoxicillin + clavulanic acid, amoxicilline, ampicilline, ceftriaxone, chloramphenicole, ciprofloxacin, cloxacillin, cotrimoxazole, doxycyclin, erythomycin, gentamycin, metronidazole, penicillin, rifampicin, tetracycline	bacteriology lab, septic tank	other	Tertiary hospital, a national refrence hospital	733	12.5	-1.66667	water	55.843	1.9	29.8	hospital effluent
BFH35_S153	BFH35	12_12_19	West Africa	Burkina Faso	J	WA hospital effluent	amoxicillin + clavulanic acid, amoxicilline, ampicilline, ceftriaxone, chloramphenicole, ciprofloxacin, cloxacillin, cotrimoxazole, doxycyclin, erythomycin, gentamycin, metronidazole, penicillin, rifampicin, tetracycline	operating room (neurosurgery and traumatology), septic tank	surgery	Tertiary hospital, a national refrence hospital	733	12.5	-1.66667	water	8.255	2.072	30.1	hospital effluent
BFH36_S154	BFH36	12_12_19	West Africa	Burkina Faso	J	WA hospital effluent	amoxicillin + clavulanic acid, amoxicilline, ampicilline, ceftriaxone, chloramphenicole, ciprofloxacin, cloxacillin, cotrimoxazole, doxycyclin, erythomycin, gentamycin, metronidazole, penicillin, rifampicin, tetracycline	operating room (maternity), septic tank	other	Tertiary hospital, a national refrence hospital	733	12.5	-1.66667	water	19.383	2.005	31.6	hospital effluent
BFH37_S155	BFH37	12_12_19	West Africa	Burkina Faso	J	WA hospital effluent	amoxicillin + clavulanic acid, amoxicilline, ampicilline, ceftriaxone, chloramphenicole, ciprofloxacin, cloxacillin, cotrimoxazole, doxycyclin, erythomycin, gentamycin, metronidazole, penicillin, rifampicin, tetracycline	mortuary, septic tank	other	Tertiary hospital, a national refrence hospital	733	12.5	-1.66667	water	91.184	1.865	31.8	hospital effluent
BFH38A_S156	BFH38A	12_12_19	West Africa	Burkina Faso	J	WA hospital effluent	amoxicillin + clavulanic acid, amoxicilline, ampicilline, ceftriaxone, chloramphenicole, ciprofloxacin, cloxacillin, cotrimoxazole, doxycyclin, erythomycin, gentamycin, metronidazole, penicillin, rifampicin, tetracycline	delivery room, septic tank	maternity	Tertiary hospital, a national refrence hospital	733	12.5	-1.66667	water	141.501	1.869	33.8	hospital effluent
BFH39_S158	BFH39	12_12_19	West Africa	Burkina Faso	J	WA hospital effluent	amoxicillin + clavulanic acid, amoxicilline, ampicilline, ceftriaxone, chloramphenicole, ciprofloxacin, cloxacillin, cotrimoxazole, doxycyclin, erythomycin, gentamycin, metronidazole, penicillin, rifampicin, tetracycline	emergency, resuscitation, dental surgery, nuclear medicine, septic tank	other	Tertiary hospital, a national refrence hospital	733	12.5	-1.66667	water	87.54	1.869	37.3	hospital effluent
BFH4_S124	BFH4	22_11_19	West Africa	Burkina Faso	F	WA hospital effluent	amoxicillin + clavulanic acid, amoxicilline, ampicilline, ceftriaxone, chloramphenicole, ciprofloxacin, cloxacillin, cotrimoxazole, doxycyclin, erythomycin, gentamycin, metronidazole, penicillin, rifampicin, tetracycline	pediatrics, septic tank	pediatry	Primary hospital	141	12.6299	-2.14429	water	8.071	2.179	31.1	hospital effluent
BFH40_S159	BFH40	12_12_19	West Africa	Burkina Faso	J	WA hospital effluent	amoxicillin + clavulanic acid, amoxicilline, ampicilline, ceftriaxone, chloramphenicole, ciprofloxacin, cloxacillin, cotrimoxazole, doxycyclin, erythomycin, gentamycin, metronidazole, penicillin, rifampicin, tetracycline	mortuary, emergency, maternity, visceral surgery, emergency operating room, septic tank	other	Tertiary hospital, a national refrence hospital	733	12.3859	-1.49908	water	86.817	1.865	33.5	hospital effluent
BFH41_S160	BFH41	12_12_19	West Africa	Burkina Faso	J	WA hospital effluent	amoxicillin + clavulanic acid, amoxicilline, ampicilline, ceftriaxone, chloramphenicole, ciprofloxacin, cloxacillin, cotrimoxazole, doxycyclin, erythomycin, gentamycin, metronidazole, penicillin, rifampicin, tetracycline	connection point with Ouagadougou WWTP channel, septic tank	other	Tertiary hospital, a national refrence hospital	733	12.3859	-1.49908	water	29.98	1.878	36.6	hospital effluent
BFH6_S125	BFH6	28_11_19	West Africa	Burkina Faso	G	WA hospital effluent	amoxicillin + clavulanic acid, amoxicilline, ampicilline, ceftriaxone, chloramphenicole, ciprofloxacin, cloxacillin, cotrimoxazole, doxycyclin, erythomycin, gentamycin, metronidazole, penicillin, rifampicin, tetracycline	hospitalization, maternity, surgery, after surgery or delivery with complication or not, people spend a couple of days for care before leaving, septic tank	other	Health clinic	91	12.5	-1.66667	water	54.188	1.91	31.8	hospital effluent
BFH8_S126	BFH8	28_11_19	West Africa	Burkina Faso	G	WA hospital effluent	amoxicillin + clavulanic acid, amoxicilline, ampicilline, ceftriaxone, chloramphenicole, ciprofloxacin, cloxacillin, cotrimoxazole, doxycyclin, erythomycin, gentamycin, metronidazole, penicillin, rifampicin, tetracycline	surgery, septic tank	surgery	Health clinic	91	12.5	-1.66667	water	78.986	1.87	34.3	hospital effluent
BFH9_S127	BFH9	28_11_19	West Africa	Burkina Faso	G	WA hospital effluent	amoxicillin + clavulanic acid, amoxicilline, ampicilline, ceftriaxone, chloramphenicole, ciprofloxacin, cloxacillin, cotrimoxazole, doxycyclin, erythomycin, gentamycin, metronidazole, penicillin, rifampicin, tetracycline	mortuary, septic tank	other	Health clinic	91	12.5	-1.66667	water	111.056	1.89	34.1	hospital effluent
FH1_S162	FH1	20_01_20	Europe	Finland	K	North Eu hospital effluent	nd	hospital main drain	other	nd	nd	60.1984	24.9274	water	49.3	1.87	21.2	hospital effluent
FH2_S163	FH2	20_01_20	Europe	Finland	K	North Eu hospital effluent	nd	hospital main drain	other	nd	nd	60.1984	24.9274	water	70.4	1.88	37.9	hospital effluent
FH3_S164	FH3	20_01_20	Europe	Finland	K	North Eu hospital effluent	nd	hospital main drain	other	nd	nd	60.1984	24.9274	water	91.8	1.86	30.8	hospital effluent
FH4_S165	FH4	20_01_20	Europe	Finland	L	North Eu hospital effluent	nd	main drain	other	nd	nd	60.4518	22.2671	water	202	1.87	24.2	hospital effluent
FH5_S166	FH5	20_01_20	Europe	Finland	L	North Eu hospital effluent	nd	cancer, hematology, maxillofacial surgery clinic	other	nd	nd	60.4518	22.2671	water	243.1	1.88	26.9	hospital effluent
FH6_S167	FH6	20_01_20	Europe	Finland	L	North Eu hospital effluent	nd	emergency, day hospital	other	nd	nd	60.4518	22.2671	water	135	1.88	25.2	hospital effluent
FH7_S168	FH7	23_01_20	Europe	Finland	M	North Eu hospital effluent	nd	main drain	other	nd	nd	62.6094	25.5795	water	65.1	1.86	26.4	hospital effluent
FH9_S170	FH9	28_01_20	Europe	Finland	N	North Eu hospital effluent	nd	H section of drain	other	nd	nd	66.4921	25.774	water	198.2	1.87	23.7	hospital effluent

## Sheet: Sheet 1
ID	alias	date	continent	country	name	hospital	replicate	HWW	most_used_ab*	description	hospital_section	hospital_description	no_of_beds	lat	long	sample_material	DNA_ng_µl	A260_280	M_Seqs_trimmed	plot_name
BH01_S76	BH01	27_11_19	West Africa	Benin	BENN HWW A	A	NO	YES	amikacin, amoxicillin, ampicillin, cefixim, ciprofloxacillin, imipenem, nalidixic acid	neonatology, septic tank	maternity	Secondary hospital	200	6.49245	2.40193	water	648.235	1.894	27.4	hospital effluent
BH02_S77	BH02	27_11_19	West Africa	Benin	BENN HWW A	A	NO	YES	amikacin, amoxicillin, ampicillin, cefixim, ciprofloxacillin, imipenem, nalidixic acid	pediatry, septic tank	pediatry	Secondary hospital	200	6.49245	2.40193	water	44.115	1.863	30.8	hospital effluent
BH03_S78	BH03	27_11_19	West Africa	Benin	BENN HWW A	A	NO	YES	amikacin, amoxicillin, ampicillin, cefixim, ciprofloxacillin, imipenem, nalidixic acid	surgery room, septic tank	surgery	Secondary hospital	200	6.49245	2.40193	water	98.572	1.844	31.6	hospital effluent
BH05_S80	BH05	27_11_19	West Africa	Benin	BENN HWW A	A	NO	YES	amikacin, amoxicillin, ampicillin, cefixim, ciprofloxacillin, imipenem, nalidixic acid	maternity, septic tank	maternity	Secondary hospital	200	6.49245	2.40193	water	102.506	1.856	28.2	hospital effluent
BH06_S81	BH06	27_11_19	West Africa	Benin	BENN HWW A	A	NO	YES	amikacin, amoxicillin, ampicillin, cefixim, ciprofloxacillin, imipenem, nalidixic acid	mortuary, septic tank	other	Secondary hospital	200	6.49245	2.40193	water	132.862	1.843	31.5	hospital effluent
BH07_S82	BH07	27_11_19	West Africa	Benin	BENN HWW A	A	NO	YES	amikacin, amoxicillin, ampicillin, cefixim, ciprofloxacillin, imipenem, nalidixic acid	laundry, open sump	other	Secondary hospital	200	6.49245	2.40193	water	54.667	1.88	25.8	hospital effluent
BH09_S83	BH09	27_11_19	West Africa	Benin	BENN HWW A	A	NO	YES	amikacin, amoxicillin, ampicillin, cefixim, ciprofloxacillin, imipenem, nalidixic acid	surgery for demanding operations, final sump	surgery	Secondary hospital	200	6.49245	2.40193	water	29.731	1.916	24.8	hospital effluent
BH27_S92	BH27	29_11_19	West Africa	Benin	BENN HWW B	B	NO	YES	amoxicillin + clavulanic acid, amoxicillin, aztreonam, ceftriazon, ciprofloxacilin, colistin, doxyciclin, erythromicine, fosfomycin, gentamicin, imipenem, meronem, netilmicin, ofloxacilin	intensive care, laundry, laboratory, maternal, child health, central septic tank	other	Secondary hospital	110	6.388	2.37356	water	11.398	1.99	32.8	hospital effluent
BH29_S93	BH29	29_11_19	West Africa	Benin	BENN HWW B	B	NO	YES	amoxicillin + clavulanic acid, amoxicillin, aztreonam, ceftriazon, ciprofloxacilin, colistin, doxyciclin, erythromicine, fosfomycin, gentamicin, imipenem, meronem, netilmicin, ofloxacilin	surgery unit, open septic tank next to wall	surgery	Secondary hospital	110	6.388	2.37356	water	73.649	1.903	34.6	hospital effluent
BH30_S94	BH30	29_11_19	West Africa	Benin	BENN HWW B	B	NO	YES	amoxicillin + clavulanic acid, amoxicillin, aztreonam, ceftriazon, ciprofloxacilin, colistin, doxyciclin, erythromicine, fosfomycin, gentamicin, imipenem, meronem, netilmicin, ofloxacilin	surgery unit, 1st peripheral septic tank	surgery	Secondary hospital	110	6.388	2.37356	water	71.191	1.887	33.9	hospital effluent
BH31_S95	BH31	29_11_19	West Africa	Benin	BENN HWW B	B	NO	YES	amoxicillin + clavulanic acid, amoxicillin, aztreonam, ceftriazon, ciprofloxacilin, colistin, doxyciclin, erythromicine, fosfomycin, gentamicin, imipenem, meronem, netilmicin, ofloxacilin	surgery unit, 2nd pheripheral septic tank	surgery	Secondary hospital	110	6.388	2.37356	water	55.153	1.883	33.7	hospital effluent
BH33_S97	BH33	29_11_19	West Africa	Benin	BENN HWW B	B	NO	YES	amoxicillin + clavulanic acid, amoxicillin, aztreonam, ceftriazon, ciprofloxacilin, colistin, doxyciclin, erythromicine, fosfomycin, gentamicin, imipenem, meronem, netilmicin, ofloxacilin	surgery unit, 3rd peripheral septic tank	surgery	Secondary hospital	110	6.388	2.37356	water	35.929	1.869	11.8	hospital effluent
BH34A_S98	BH34A	29_11_19	West Africa	Benin	BENN HWW B	B	NO	YES	amoxicillin + clavulanic acid, amoxicillin, aztreonam, ceftriazon, ciprofloxacilin, colistin, doxyciclin, erythromicine, fosfomycin, gentamicin, imipenem, meronem, netilmicin, ofloxacilin	surgery unit, 1.3 m water depth, central septic tank, sample from 10 cm below surface	surgery	Secondary hospital	110	6.388	2.37356	water	57.981	1.906	27.1	hospital effluent
BH35_S100	BH35	29_11_19	West Africa	Benin	BENN HWW B	B	NO	YES	amoxicillin + clavulanic acid, amoxicillin, aztreonam, ceftriazon, ciprofloxacilin, colistin, doxyciclin, erythromicine, fosfomycin, gentamicin, imipenem, meronem, netilmicin, ofloxacilin	surgery for minor operations, septic tank	surgery	Secondary hospital	110	6.388	2.37356	water	95.977	1.862	32.5	hospital effluent
BH36_S101	BH36	29_11_19	West Africa	Benin	BENN HWW B	B	NO	YES	amoxicillin + clavulanic acid, amoxicillin, aztreonam, ceftriazon, ciprofloxacilin, colistin, doxyciclin, erythromicine, fosfomycin, gentamicin, imipenem, meronem, netilmicin, ofloxacilin	maternity, septic tank	maternity	Secondary hospital	110	6.388	2.37356	water	67.368	1.92	28.9	hospital effluent
BH37_S102	BH37	29_11_19	West Africa	Benin	BENN HWW B	B	NO	YES	amoxicillin + clavulanic acid, amoxicillin, aztreonam, ceftriazon, ciprofloxacilin, colistin, doxyciclin, erythromicine, fosfomycin, gentamicin, imipenem, meronem, netilmicin, ofloxacilin	BH35, BH36, central septic tank, surface water	other	Secondary hospital	110	6.388	2.37356	water	98.298	1.884	21.9	hospital effluent
BH38_S103	BH38	29_11_19	West Africa	Benin	BENN HWW B	B	NO	YES	amoxicillin + clavulanic acid, amoxicillin, aztreonam, ceftriazon, ciprofloxacilin, colistin, doxyciclin, erythromicine, fosfomycin, gentamicin, imipenem, meronem, netilmicin, ofloxacilin	BH35, BH36, central septic tank, water from 1,4 m depth	other	Secondary hospital	110	6.388	2.37356	water	68.516	1.931	27.8	hospital effluent
BH39_S104	BH39	29_11_19	West Africa	Benin	BENN HWW B	B	NO	YES	amoxicillin + clavulanic acid, amoxicillin, aztreonam, ceftriazon, ciprofloxacilin, colistin, doxyciclin, erythromicine, fosfomycin, gentamicin, imipenem, meronem, netilmicin, ofloxacilin	hospital area, septic tank for toilets	other	Secondary hospital	110	6.388	2.37356	water	108.617	1.887	23.6	hospital effluent
BH44_S105	BH44	09_12_19	West Africa	Benin	BENN HWW C	C	NO	YES	amoxycillin + clavulanic acid, ceftazidin, cefuroxim, ertapenem, erytromycin, fosfomycin, streptomycin, tobramycin, vancomycin	central septic tank, water from 10 cm depth	other	Health clinic	50	6.36536	2.41833	water	49.381	1.904	28.8	hospital effluent
BH46_S107	BH46	09_12_19	West Africa	Benin	BENN HWW C	C	NO	YES	amoxycillin + clavulanic acid, ceftazidin, cefuroxim, ertapenem, erytromycin, fosfomycin, streptomycin, tobramycin, vancomycin	pediatry, septic tank	pediatry	Health clinic	50	6.36536	2.41833	water	109.664	1.867	28.6	hospital effluent
BH47_S108	BH47	09_12_19	West Africa	Benin	BENN HWW C	C	NO	YES	amoxycillin + clavulanic acid, ceftazidin, cefuroxim, ertapenem, erytromycin, fosfomycin, streptomycin, tobramycin, vancomycin	hospitalization ward, vaccination room, septic tank	other	Health clinic	50	6.36536	2.41833	water	35.135	1.954	36.8	hospital effluent
BH49_S110	BH49	09_12_19	West Africa	Benin	BENN HWW C	C	NO	YES	amoxycillin + clavulanic acid, ceftazidin, cefuroxim, ertapenem, erytromycin, fosfomycin, streptomycin, tobramycin, vancomycin	maternity clinic, septic tank	maternity	Health clinic	50	6.36536	2.41833	water	37.726	1.96	35.3	hospital effluent
BH50_S111	BH50	09_12_19	West Africa	Benin	BENN HWW C	C	NO	YES	amoxycillin + clavulanic acid, ceftazidin, cefuroxim, ertapenem, erytromycin, fosfomycin, streptomycin, tobramycin, vancomycin	peripheral septic tank, mainly collecting toilet waters, sample from under floating matter	other	Health clinic	50	6.36536	2.41833	water	85.95	1.894	37.2	hospital effluent
BH58_S113	BH58	11_12_19	West Africa	Benin	BENN HWW D	D	NO	YES	amoxicillin + clavulanic acid, amoxicillin, aztreonam, ceftriazon, ciprofloxacilin, colistin, doxyciclin, ertapenem, erythromicine, fosfomycin, gentamicinimipenem, ofloxacilin	sump next to septic tank BH60, water from 2 m depth	other	Health clinic	95	6.36274	2.42141	water	113.889	1.899	36.2	hospital effluent
BH60_S115	BH60	11_12_19	West Africa	Benin	BENN HWW D	D	NO	YES	amoxicillin + clavulanic acid, amoxicillin, aztreonam, ceftriazon, ciprofloxacilin, colistin, doxyciclin, ertapenem, erythromicine, fosfomycin, gentamicinimipenem, ofloxacilin	emergency, surgery, ophtamology, ward sections, septic tank, water from 50 cm depth	other	Health clinic	95	6.36274	2.42141	water	109.83	1.9	34.8	hospital effluent
BH61_S116	BH61	11_12_19	West Africa	Benin	BENN HWW D	D	NO	YES	amoxicillin + clavulanic acid, amoxicillin, aztreonam, ceftriazon, ciprofloxacilin, colistin, doxyciclin, ertapenem, erythromicine, fosfomycin, gentamicinimipenem, ofloxacilin	maternity, surgery, laboratory sections, septic tank, water from 1 m depth	other	Health clinic	95	6.36274	2.42141	water	55.559	1.903	38.2	hospital effluent
BFH1_S123	BFH1	22_11_19	West Africa	Burkina Faso	BF HWW E	E	NO	YES	amoxicillin + clavulanic acid, amoxicilline, ampicilline, ceftriaxone, chloramphenicole, ciprofloxacin, cloxacillin, cotrimoxazole, doxycyclin, erythomycin, gentamycin, metronidazole, penicillin, rifampicin, tetracycline	central septic tank	other	Primary hospital	141	12.6299	-2.14429	water	81.408	1.896	31.3	hospital effluent
BFH4_S124	BFH4	22_11_19	West Africa	Burkina Faso	BF HWW E	E	NO	YES	amoxicillin + clavulanic acid, amoxicilline, ampicilline, ceftriaxone, chloramphenicole, ciprofloxacin, cloxacillin, cotrimoxazole, doxycyclin, erythomycin, gentamycin, metronidazole, penicillin, rifampicin, tetracycline	pediatrics, septic tank	pediatry	Primary hospital	141	12.6299	-2.14429	water	8.071	2.179	31.1	hospital effluent
BFH6_S125	BFH6	28_11_19	West Africa	Burkina Faso	BF HWW F	F	NO	YES	amoxicillin + clavulanic acid, amoxicilline, ampicilline, ceftriaxone, chloramphenicole, ciprofloxacin, cloxacillin, cotrimoxazole, doxycyclin, erythomycin, gentamycin, metronidazole, penicillin, rifampicin, tetracycline	hospitalization, maternity, surgery, after surgery or delivery with complication or not, people spend a couple of days for care before leaving, septic tank	other	Health clinic	91	12.5	-1.66667	water	54.188	1.91	31.8	hospital effluent
BFH8_S126	BFH8	28_11_19	West Africa	Burkina Faso	BF HWW F	F	NO	YES	amoxicillin + clavulanic acid, amoxicilline, ampicilline, ceftriaxone, chloramphenicole, ciprofloxacin, cloxacillin, cotrimoxazole, doxycyclin, erythomycin, gentamycin, metronidazole, penicillin, rifampicin, tetracycline	surgery, septic tank	surgery	Health clinic	91	12.5	-1.66667	water	78.986	1.87	34.3	hospital effluent
BFH9_S127	BFH9	28_11_19	West Africa	Burkina Faso	BF HWW F	F	NO	YES	amoxicillin + clavulanic acid, amoxicilline, ampicilline, ceftriaxone, chloramphenicole, ciprofloxacin, cloxacillin, cotrimoxazole, doxycyclin, erythomycin, gentamycin, metronidazole, penicillin, rifampicin, tetracycline	mortuary, septic tank	other	Health clinic	91	12.5	-1.66667	water	111.056	1.89	34.1	hospital effluent
BFH10_S128	BFH10	28_11_19	West Africa	Burkina Faso	BF HWW F	F	NO	YES	amoxicillin + clavulanic acid, amoxicilline, ampicilline, ceftriaxone, chloramphenicole, ciprofloxacin, cloxacillin, cotrimoxazole, doxycyclin, erythomycin, gentamycin, metronidazole, penicillin, rifampicin, tetracycline	delivery, surgery rooms, septic tank	other	Health clinic	91	12.5	-1.66667	water	119.477	1.869	32	hospital effluent
BFH11_S129	BFH11	28_11_19	West Africa	Burkina Faso	BF HWW F	F	NO	YES	amoxicillin + clavulanic acid, amoxicilline, ampicilline, ceftriaxone, chloramphenicole, ciprofloxacin, cloxacillin, cotrimoxazole, doxycyclin, erythomycin, gentamycin, metronidazole, penicillin, rifampicin, tetracycline	laboratory, septic tank	other	Health clinic	91	12.5	-1.66667	water	103.574	1.891	31.3	hospital effluent
BFH12_S130	BFH12	28_11_19	West Africa	Burkina Faso	BF HWW F	F	NO	YES	amoxicillin + clavulanic acid, amoxicilline, ampicilline, ceftriaxone, chloramphenicole, ciprofloxacin, cloxacillin, cotrimoxazole, doxycyclin, erythomycin, gentamycin, metronidazole, penicillin, rifampicin, tetracycline	peadiatrics, septic tank	pediatry	Health clinic	91	12.5	-1.66667	water	123.375	1.878	24.5	hospital effluent
BFH13_S131	BFH13	28_11_19	West Africa	Burkina Faso	BF HWW G	G	NO	YES	amoxicillin + clavulanic acid, amoxicilline, ampicilline, ceftriaxone, chloramphenicole, ciprofloxacin, cloxacillin, cotrimoxazole, doxycyclin, erythomycin, gentamycin, metronidazole, penicillin, rifampicin, tetracycline	delivery room, septic tank	maternity	Private primary hospital	nd	12.5	-1.66667	water	68.791	1.882	31.8	hospital effluent
BFH14_S132	BFH14	28_11_19	West Africa	Burkina Faso	BF HWW G	G	NO	YES	amoxicillin + clavulanic acid, amoxicilline, ampicilline, ceftriaxone, chloramphenicole, ciprofloxacin, cloxacillin, cotrimoxazole, doxycyclin, erythomycin, gentamycin, metronidazole, penicillin, rifampicin, tetracycline	hospitalization, maternity, septic tank	maternity	Private primary hospital	nd	12.5	-1.66667	water	23.502	1.919	33.7	hospital effluent
BFH15_S133	BFH15	28_11_19	West Africa	Burkina Faso	BF HWW G	G	NO	YES	amoxicillin + clavulanic acid, amoxicilline, ampicilline, ceftriaxone, chloramphenicole, ciprofloxacin, cloxacillin, cotrimoxazole, doxycyclin, erythomycin, gentamycin, metronidazole, penicillin, rifampicin, tetracycline	hospitalization, maternity, surgery, septic tank	other	Private primary hospital	nd	12.5	-1.66667	water	24.754	1.967	30.9	hospital effluent
BFH16_S134	BFH16	04_12_19	West Africa	Burkina Faso	BF HWW H	H	NO	YES	amoxicillin + clavulanic acid, amoxicilline, ampicilline, ceftriaxone, chloramphenicole, ciprofloxacin, cloxacillin, cotrimoxazole, doxycyclin, erythomycin, gentamycin, metronidazole, penicillin, rifampicin, tetracycline	peadiatrics hospitalization, septic tank	pediatry	Secondary hospital, a regional reference hospital	232	12.2526	-2.36272	water	310.331	1.858	30.3	hospital effluent
BFH17_S135	BFH17	04_12_19	West Africa	Burkina Faso	BF HWW H	H	NO	YES	amoxicillin + clavulanic acid, amoxicilline, ampicilline, ceftriaxone, chloramphenicole, ciprofloxacin, cloxacillin, cotrimoxazole, doxycyclin, erythomycin, gentamycin, metronidazole, penicillin, rifampicin, tetracycline	hospitalization rooms for people over 15 year old, septic tank	other	Secondary hospital, a regional reference hospital	232	12.2526	-2.36272	water	10.984	2.27	20.8	hospital effluent
BFH18_S136	BFH18	04_12_19	West Africa	Burkina Faso	BF HWW H	H	NO	YES	amoxicillin + clavulanic acid, amoxicilline, ampicilline, ceftriaxone, chloramphenicole, ciprofloxacin, cloxacillin, cotrimoxazole, doxycyclin, erythomycin, gentamycin, metronidazole, penicillin, rifampicin, tetracycline	delivery room, septic tank	maternity	Secondary hospital, a regional reference hospital	232	12.2526	-2.36272	water	363.053	1.867	25.5	hospital effluent
BFH19_S137	BFH19	04_12_19	West Africa	Burkina Faso	BF HWW H	H	NO	YES	amoxicillin + clavulanic acid, amoxicilline, ampicilline, ceftriaxone, chloramphenicole, ciprofloxacin, cloxacillin, cotrimoxazole, doxycyclin, erythomycin, gentamycin, metronidazole, penicillin, rifampicin, tetracycline	gynecology, operating room, septic tank	other	Secondary hospital, a regional reference hospital	232	12.2526	-2.36272	water	114.428	1.894	40.7	hospital effluent
BFH20_S138	BFH20	04_12_19	West Africa	Burkina Faso	BF HWW H	H	NO	YES	amoxicillin + clavulanic acid, amoxicilline, ampicilline, ceftriaxone, chloramphenicole, ciprofloxacin, cloxacillin, cotrimoxazole, doxycyclin, erythomycin, gentamycin, metronidazole, penicillin, rifampicin, tetracycline	maternity hospitalization, septic tank	maternity	Secondary hospital, a regional reference hospital	232	12.2526	-2.36272	water	405.714	1.887	35.5	hospital effluent
BFH21_S139	BFH21	04_12_19	West Africa	Burkina Faso	BF HWW H	H	NO	YES	amoxicillin + clavulanic acid, amoxicilline, ampicilline, ceftriaxone, chloramphenicole, ciprofloxacin, cloxacillin, cotrimoxazole, doxycyclin, erythomycin, gentamycin, metronidazole, penicillin, rifampicin, tetracycline	surgery emergency, hospitalization, septic tank	surgery	Secondary hospital, a regional reference hospital	232	12.2526	-2.36272	water	32.435	1.944	37.3	hospital effluent
BFH22_S140	BFH22	04_12_19	West Africa	Burkina Faso	BF HWW H	H	NO	YES	amoxicillin + clavulanic acid, amoxicilline, ampicilline, ceftriaxone, chloramphenicole, ciprofloxacin, cloxacillin, cotrimoxazole, doxycyclin, erythomycin, gentamycin, metronidazole, penicillin, rifampicin, tetracycline	laboratory, septic tank	other	Secondary hospital, a regional reference hospital	232	12.2526	-2.36272	water	142.195	1.863	31.2	hospital effluent
BFH23_S141	BFH23	04_12_19	West Africa	Burkina Faso	BF HWW H	H	NO	YES	amoxicillin + clavulanic acid, amoxicilline, ampicilline, ceftriaxone, chloramphenicole, ciprofloxacin, cloxacillin, cotrimoxazole, doxycyclin, erythomycin, gentamycin, metronidazole, penicillin, rifampicin, tetracycline	emergency, external consultation, septic tank	other	Secondary hospital, a regional reference hospital	232	12.2526	-2.36272	water	33.593	1.968	32.2	hospital effluent
BFH25_S143	BFH25	04_12_19	West Africa	Burkina Faso	BF HWW H	H	NO	YES	amoxicillin + clavulanic acid, amoxicilline, ampicilline, ceftriaxone, chloramphenicole, ciprofloxacin, cloxacillin, cotrimoxazole, doxycyclin, erythomycin, gentamycin, metronidazole, penicillin, rifampicin, tetracycline	central septic tank where all HWW channels are drained	other	Secondary hospital, a regional reference hospital	232	12.2526	-2.36272	water	12.056	2.208	30.2	hospital effluent
BFH28_S146	BFH28	04_12_19	West Africa	Burkina Faso	BF HWW H	H	NO	YES	amoxicillin + clavulanic acid, amoxicilline, ampicilline, ceftriaxone, chloramphenicole, ciprofloxacin, cloxacillin, cotrimoxazole, doxycyclin, erythomycin, gentamycin, metronidazole, penicillin, rifampicin, tetracycline	peadiatric emergency, septic tank	pediatry	Secondary hospital, a regional reference hospital	232	12.2526	-2.36272	water	127.39	1.878	33.2	hospital effluent
BFH29_S147	BFH29	12_12_19	West Africa	Burkina Faso	BF HWW I	I	NO	YES	amoxicillin + clavulanic acid, amoxicilline, ampicilline, ceftriaxone, chloramphenicole, ciprofloxacin, cloxacillin, cotrimoxazole, doxycyclin, erythomycin, gentamycin, metronidazole, penicillin, rifampicin, tetracycline	urology, infectious diseases, pneumology, septic tank	other	Tertiary hospital, a national refrence hospital	733	12.5	-1.66667	water	51.106	1.893	35.7	hospital effluent
BFH30_S148	BFH30	12_12_19	West Africa	Burkina Faso	BF HWW I	I	NO	YES	amoxicillin + clavulanic acid, amoxicilline, ampicilline, ceftriaxone, chloramphenicole, ciprofloxacin, cloxacillin, cotrimoxazole, doxycyclin, erythomycin, gentamycin, metronidazole, penicillin, rifampicin, tetracycline	urology, infectious diseases, pneumology, day hospital, dialysis, blood bank, cren (service where malnourished children are cared), septic tank	other	Tertiary hospital, a national refrence hospital	733	12.5	-1.66667	water	53.677	1.871	32.5	hospital effluent
BFH31_S149	BFH31	12_12_19	West Africa	Burkina Faso	BF HWW I	I	NO	YES	amoxicillin + clavulanic acid, amoxicilline, ampicilline, ceftriaxone, chloramphenicole, ciprofloxacin, cloxacillin, cotrimoxazole, doxycyclin, erythomycin, gentamycin, metronidazole, penicillin, rifampicin, tetracycline	anatomy pathology laboratory, orl, ophtalmology,laboratory (hematology-biochemestry), surgery (ear, nose, and throat), septic tank	other	Tertiary hospital, a national refrence hospital	733	12.5	-1.66667	water	34.005	1.839	30.7	hospital effluent
BFH32_S150	BFH32	12_12_19	West Africa	Burkina Faso	BF HWW I	I	NO	YES	amoxicillin + clavulanic acid, amoxicilline, ampicilline, ceftriaxone, chloramphenicole, ciprofloxacin, cloxacillin, cotrimoxazole, doxycyclin, erythomycin, gentamycin, metronidazole, penicillin, rifampicin, tetracycline	hospitalization, visceral surgery, central sterilization, gastrology, internal medicine, peadiatric emergency, septic tank	other	Tertiary hospital, a national refrence hospital	733	12.5	-1.66667	water	39.518	1.905	34.7	hospital effluent
BFH33_S151	BFH33	12_12_19	West Africa	Burkina Faso	BF HWW I	I	NO	YES	amoxicillin + clavulanic acid, amoxicilline, ampicilline, ceftriaxone, chloramphenicole, ciprofloxacin, cloxacillin, cotrimoxazole, doxycyclin, erythomycin, gentamycin, metronidazole, penicillin, rifampicin, tetracycline	kitchen, laboratoty, trauma, endoscopy, peadiatrics, cardiology consultation, septic tank	other	Tertiary hospital, a national refrence hospital	733	12.5	-1.66667	water	72.642	1.857	33.7	hospital effluent
BFH34_S152	BFH34	12_12_19	West Africa	Burkina Faso	BF HWW I	I	NO	YES	amoxicillin + clavulanic acid, amoxicilline, ampicilline, ceftriaxone, chloramphenicole, ciprofloxacin, cloxacillin, cotrimoxazole, doxycyclin, erythomycin, gentamycin, metronidazole, penicillin, rifampicin, tetracycline	bacteriology lab, septic tank	other	Tertiary hospital, a national refrence hospital	733	12.5	-1.66667	water	55.843	1.9	29.8	hospital effluent
BFH35_S153	BFH35	12_12_19	West Africa	Burkina Faso	BF HWW I	I	NO	YES	amoxicillin + clavulanic acid, amoxicilline, ampicilline, ceftriaxone, chloramphenicole, ciprofloxacin, cloxacillin, cotrimoxazole, doxycyclin, erythomycin, gentamycin, metronidazole, penicillin, rifampicin, tetracycline	operating room (neurosurgery and traumatology), septic tank	surgery	Tertiary hospital, a national refrence hospital	733	12.5	-1.66667	water	8.255	2.072	30.1	hospital effluent
BFH36_S154	BFH36	12_12_19	West Africa	Burkina Faso	BF HWW I	I	NO	YES	amoxicillin + clavulanic acid, amoxicilline, ampicilline, ceftriaxone, chloramphenicole, ciprofloxacin, cloxacillin, cotrimoxazole, doxycyclin, erythomycin, gentamycin, metronidazole, penicillin, rifampicin, tetracycline	operating room (maternity), septic tank	other	Tertiary hospital, a national refrence hospital	733	12.5	-1.66667	water	19.383	2.005	31.6	hospital effluent
BFH37_S155	BFH37	12_12_19	West Africa	Burkina Faso	BF HWW I	I	NO	YES	amoxicillin + clavulanic acid, amoxicilline, ampicilline, ceftriaxone, chloramphenicole, ciprofloxacin, cloxacillin, cotrimoxazole, doxycyclin, erythomycin, gentamycin, metronidazole, penicillin, rifampicin, tetracycline	mortuary, septic tank	other	Tertiary hospital, a national refrence hospital	733	12.5	-1.66667	water	91.184	1.865	31.8	hospital effluent
BFH38A_S156	BFH38A	12_12_19	West Africa	Burkina Faso	BF HWW I	I	NO	YES	amoxicillin + clavulanic acid, amoxicilline, ampicilline, ceftriaxone, chloramphenicole, ciprofloxacin, cloxacillin, cotrimoxazole, doxycyclin, erythomycin, gentamycin, metronidazole, penicillin, rifampicin, tetracycline	delivery room, septic tank	maternity	Tertiary hospital, a national refrence hospital	733	12.5	-1.66667	water	141.501	1.869	33.8	hospital effluent
BFH39_S158	BFH39	12_12_19	West Africa	Burkina Faso	BF HWW I	I	NO	YES	amoxicillin + clavulanic acid, amoxicilline, ampicilline, ceftriaxone, chloramphenicole, ciprofloxacin, cloxacillin, cotrimoxazole, doxycyclin, erythomycin, gentamycin, metronidazole, penicillin, rifampicin, tetracycline	emergency, resuscitation, dental surgery, nuclear medicine, septic tank	other	Tertiary hospital, a national refrence hospital	733	12.5	-1.66667	water	87.54	1.869	37.3	hospital effluent
BFH40_S159	BFH40	12_12_19	West Africa	Burkina Faso	BF HWW I	I	NO	YES	amoxicillin + clavulanic acid, amoxicilline, ampicilline, ceftriaxone, chloramphenicole, ciprofloxacin, cloxacillin, cotrimoxazole, doxycyclin, erythomycin, gentamycin, metronidazole, penicillin, rifampicin, tetracycline	mortuary, emergency, maternity, visceral surgery, emergency operating room, septic tank	other	Tertiary hospital, a national refrence hospital	733	12.3859	-1.49908	water	86.817	1.865	33.5	hospital effluent
BFH41_S160	BFH41	12_12_19	West Africa	Burkina Faso	BF HWW I	I	NO	YES	amoxicillin + clavulanic acid, amoxicilline, ampicilline, ceftriaxone, chloramphenicole, ciprofloxacin, cloxacillin, cotrimoxazole, doxycyclin, erythomycin, gentamycin, metronidazole, penicillin, rifampicin, tetracycline	connection point with Ouagadougou WWTP channel, septic tank	other	Tertiary hospital, a national refrence hospital	733	12.3859	-1.49908	water	29.98	1.878	36.6	hospital effluent
FH1_S162	FH1	20_01_20	Europe	Finland	FI HWW J	J	NO	YES	nd	hospital main drain	other	nd	nd	60.1984	24.9274	water	49.3	1.87	21.2	hospital effluent
FH2_S163	FH2	20_01_20	Europe	Finland	FI HWW K	K	NO	YES	nd	hospital main drain	other	nd	nd	60.1984	24.9274	water	70.4	1.88	37.9	hospital effluent
FH3_S164	FH3	20_01_20	Europe	Finland	FI HWW L	L	NO	YES	nd	hospital main drain	other	nd	nd	60.1984	24.9274	water	91.8	1.86	30.8	hospital effluent
FH4_S165	FH4	20_01_20	Europe	Finland	FI HWW M	M	NO	YES	nd	main drain	other	nd	nd	60.4518	22.2671	water	202	1.87	24.2	hospital effluent
FH5_S166	FH5	20_01_20	Europe	Finland	FI HWW M	M	NO	YES	nd	cancer, hematology, maxillofacial surgery clinic	other	nd	nd	60.4518	22.2671	water	243.1	1.88	26.9	hospital effluent
FH6_S167	FH6	20_01_20	Europe	Finland	FI HWW M	M	NO	YES	nd	emergency, day hospital	other	nd	nd	60.4518	22.2671	water	135	1.88	25.2	hospital effluent
FH7_S168	FH7	23_01_20	Europe	Finland	FI HWW N	N	NO	YES	nd	main drain	other	nd	nd	62.6094	25.5795	water	65.1	1.86	26.4	hospital effluent
FH9_S170	FH9	28_01_20	Europe	Finland	FI HWW O	O	NO	YES	nd	H section of drain	other	nd	nd	66.4921	25.774	water	198.2	1.87	23.7	hospital effluent
* not in any specific order

## Sheet: Sheet 2
ID	alias	date	continent	country	country2	country3	name	hospital	replicate	HWW	most_used_ab*	description	hospital_section	hospital_description	no_of_beds	lat	long	sample_material	DNA_ng_µl	A260_280	M_Seqs_trimmed	plot_name
BH01_S76	BH01	27_11_19	West Africa	Benin	Benin	BENN HWW A	BENN HWW A	A	NO	YES	amikacin, amoxicillin, ampicillin, cefixim, ciprofloxacillin, imipenem, nalidixic acid	neonatology, septic tank	maternity	Secondary hospital	200	6.49245	2.40193	water	648.235	1.894	27.4	hospital effluent
BH02_S77	BH02	27_11_19	West Africa	Benin	Benin	BENN HWW A	BENN HWW A	A	NO	YES	amikacin, amoxicillin, ampicillin, cefixim, ciprofloxacillin, imipenem, nalidixic acid	pediatry, septic tank	pediatry	Secondary hospital	200	6.49245	2.40193	water	44.115	1.863	30.8	hospital effluent
BH03_S78	BH03	27_11_19	West Africa	Benin	Benin	BENN HWW A	BENN HWW A	A	NO	YES	amikacin, amoxicillin, ampicillin, cefixim, ciprofloxacillin, imipenem, nalidixic acid	surgery room, septic tank	surgery	Secondary hospital	200	6.49245	2.40193	water	98.572	1.844	31.6	hospital effluent
BH05_S80	BH05	27_11_19	West Africa	Benin	Benin	BENN HWW A	BENN HWW A	A	NO	YES	amikacin, amoxicillin, ampicillin, cefixim, ciprofloxacillin, imipenem, nalidixic acid	maternity, septic tank	maternity	Secondary hospital	200	6.49245	2.40193	water	102.506	1.856	28.2	hospital effluent
BH06_S81	BH06	27_11_19	West Africa	Benin	Benin	BENN HWW A	BENN HWW A	A	NO	YES	amikacin, amoxicillin, ampicillin, cefixim, ciprofloxacillin, imipenem, nalidixic acid	mortuary, septic tank	other	Secondary hospital	200	6.49245	2.40193	water	132.862	1.843	31.5	hospital effluent
BH07_S82	BH07	27_11_19	West Africa	Benin	Benin	BENN HWW A	BENN HWW A	A	NO	YES	amikacin, amoxicillin, ampicillin, cefixim, ciprofloxacillin, imipenem, nalidixic acid	laundry, open sump	other	Secondary hospital	200	6.49245	2.40193	water	54.667	1.88	25.8	hospital effluent
BH09_S83	BH09	27_11_19	West Africa	Benin	Benin	BENN HWW A	BENN HWW A	A	NO	YES	amikacin, amoxicillin, ampicillin, cefixim, ciprofloxacillin, imipenem, nalidixic acid	surgery for demanding operations, final sump	surgery	Secondary hospital	200	6.49245	2.40193	water	29.731	1.916	24.8	hospital effluent
BH11_S85	BH11	27_11_19	West Africa	Benin	Benin Env.	BENN other	BENN well water A (drinking)	A	NO	NO	amikacin, amoxicillin, ampicillin, cefixim, ciprofloxacillin, imipenem, nalidixic acid	drinking water, well 100 m away from the hospital	treated, drinking water	Secondary hospital	200	6.49245	2.40193	water	30.892	1.913	30.3	well water, drinking
BH13_S86	BH13	27_11_19	West Africa	Benin	Benin Env.	BENN other	BENN street gutter B	B	NO	NO	amoxicillin + clavulanic acid, amoxicillin, aztreonam, ceftriazon, ciprofloxacilin, colistin, doxyciclin, erythromicine, fosfomycin, gentamicin, imipenem, meronem, netilmicin, ofloxacilin	street gutter 100 m away from the hospital, water	street gutter	Secondary hospital	110	6.388	2.37356	water	65.115	1.894	28.8	street gutter, water
BH27_S92	BH27	29_11_19	West Africa	Benin	Benin	BENN HWW B	BENN HWW B	B	NO	YES	amoxicillin + clavulanic acid, amoxicillin, aztreonam, ceftriazon, ciprofloxacilin, colistin, doxyciclin, erythromicine, fosfomycin, gentamicin, imipenem, meronem, netilmicin, ofloxacilin	intensive care, laundry, laboratory, maternal, child health, central septic tank	other	Secondary hospital	110	6.388	2.37356	water	11.398	1.99	32.8	hospital effluent
BH29_S93	BH29	29_11_19	West Africa	Benin	Benin	BENN HWW B	BENN HWW B	B	NO	YES	amoxicillin + clavulanic acid, amoxicillin, aztreonam, ceftriazon, ciprofloxacilin, colistin, doxyciclin, erythromicine, fosfomycin, gentamicin, imipenem, meronem, netilmicin, ofloxacilin	surgery unit, open septic tank next to wall	surgery	Secondary hospital	110	6.388	2.37356	water	73.649	1.903	34.6	hospital effluent
BH30_S94	BH30	29_11_19	West Africa	Benin	Benin	BENN HWW B	BENN HWW B	B	NO	YES	amoxicillin + clavulanic acid, amoxicillin, aztreonam, ceftriazon, ciprofloxacilin, colistin, doxyciclin, erythromicine, fosfomycin, gentamicin, imipenem, meronem, netilmicin, ofloxacilin	surgery unit, 1st peripheral septic tank	surgery	Secondary hospital	110	6.388	2.37356	water	71.191	1.887	33.9	hospital effluent
BH31_S95	BH31	29_11_19	West Africa	Benin	Benin	BENN HWW B	BENN HWW B	B	NO	YES	amoxicillin + clavulanic acid, amoxicillin, aztreonam, ceftriazon, ciprofloxacilin, colistin, doxyciclin, erythromicine, fosfomycin, gentamicin, imipenem, meronem, netilmicin, ofloxacilin	surgery unit, 2nd pheripheral septic tank	surgery	Secondary hospital	110	6.388	2.37356	water	55.153	1.883	33.7	hospital effluent
BH33_S97	BH33	29_11_19	West Africa	Benin	Benin	BENN HWW B	BENN HWW B	B	NO	YES	amoxicillin + clavulanic acid, amoxicillin, aztreonam, ceftriazon, ciprofloxacilin, colistin, doxyciclin, erythromicine, fosfomycin, gentamicin, imipenem, meronem, netilmicin, ofloxacilin	surgery unit, 3rd peripheral septic tank	surgery	Secondary hospital	110	6.388	2.37356	water	35.929	1.869	11.8	hospital effluent
BH34A_S98	BH34A	29_11_19	West Africa	Benin	Benin	BENN HWW B	BENN HWW B	B	NO	YES	amoxicillin + clavulanic acid, amoxicillin, aztreonam, ceftriazon, ciprofloxacilin, colistin, doxyciclin, erythromicine, fosfomycin, gentamicin, imipenem, meronem, netilmicin, ofloxacilin	surgery unit, 1.3 m water depth, central septic tank, sample from 10 cm below surface	surgery	Secondary hospital	110	6.388	2.37356	water	57.981	1.906	27.1	hospital effluent
BH34B_S99	BH34B	29_11_19	West Africa	Benin	Benin	BENN HWW B	BENN HWW B	B	YES	YES	amoxicillin + clavulanic acid, amoxicillin, aztreonam, ceftriazon, ciprofloxacilin, colistin, doxyciclin, erythromicine, fosfomycin, gentamicin, imipenem, meronem, netilmicin, ofloxacilin	technical replicate of BH34.A	surgery	Secondary hospital	110	6.388	2.37356	water	57.981	1.906	30.3	hospital effluent
BH35_S100	BH35	29_11_19	West Africa	Benin	Benin	BENN HWW B	BENN HWW B	B	NO	YES	amoxicillin + clavulanic acid, amoxicillin, aztreonam, ceftriazon, ciprofloxacilin, colistin, doxyciclin, erythromicine, fosfomycin, gentamicin, imipenem, meronem, netilmicin, ofloxacilin	surgery for minor operations, septic tank	surgery	Secondary hospital	110	6.388	2.37356	water	95.977	1.862	32.5	hospital effluent
BH36_S101	BH36	29_11_19	West Africa	Benin	Benin	BENN HWW B	BENN HWW B	B	NO	YES	amoxicillin + clavulanic acid, amoxicillin, aztreonam, ceftriazon, ciprofloxacilin, colistin, doxyciclin, erythromicine, fosfomycin, gentamicin, imipenem, meronem, netilmicin, ofloxacilin	maternity, septic tank	maternity	Secondary hospital	110	6.388	2.37356	water	67.368	1.92	28.9	hospital effluent
BH37_S102	BH37	29_11_19	West Africa	Benin	Benin	BENN HWW B	BENN HWW B	B	NO	YES	amoxicillin + clavulanic acid, amoxicillin, aztreonam, ceftriazon, ciprofloxacilin, colistin, doxyciclin, erythromicine, fosfomycin, gentamicin, imipenem, meronem, netilmicin, ofloxacilin	BH35, BH36, central septic tank, surface water	other	Secondary hospital	110	6.388	2.37356	water	98.298	1.884	21.9	hospital effluent
BH38_S103	BH38	29_11_19	West Africa	Benin	Benin	BENN HWW B	BENN HWW B	B	NO	YES	amoxicillin + clavulanic acid, amoxicillin, aztreonam, ceftriazon, ciprofloxacilin, colistin, doxyciclin, erythromicine, fosfomycin, gentamicin, imipenem, meronem, netilmicin, ofloxacilin	BH35, BH36, central septic tank, water from 1,4 m depth	other	Secondary hospital	110	6.388	2.37356	water	68.516	1.931	27.8	hospital effluent
BH39_S104	BH39	29_11_19	West Africa	Benin	Benin	BENN HWW B	BENN HWW B	B	NO	YES	amoxicillin + clavulanic acid, amoxicillin, aztreonam, ceftriazon, ciprofloxacilin, colistin, doxyciclin, erythromicine, fosfomycin, gentamicin, imipenem, meronem, netilmicin, ofloxacilin	hospital area, septic tank for toilets	other	Secondary hospital	110	6.388	2.37356	water	108.617	1.887	23.6	hospital effluent
BH44_S105	BH44	09_12_19	West Africa	Benin	Benin	BENN HWW C	BENN HWW C	C	NO	YES	amoxycillin + clavulanic acid, ceftazidin, cefuroxim, ertapenem, erytromycin, fosfomycin, streptomycin, tobramycin, vancomycin	central septic tank, water from 10 cm depth	other	Health clinic	50	6.36536	2.41833	water	49.381	1.904	28.8	hospital effluent
BH46_S107	BH46	09_12_19	West Africa	Benin	Benin	BENN HWW C	BENN HWW C	C	NO	YES	amoxycillin + clavulanic acid, ceftazidin, cefuroxim, ertapenem, erytromycin, fosfomycin, streptomycin, tobramycin, vancomycin	pediatry, septic tank	pediatry	Health clinic	50	6.36536	2.41833	water	109.664	1.867	28.6	hospital effluent
BH47_S108	BH47	09_12_19	West Africa	Benin	Benin	BENN HWW C	BENN HWW C	C	NO	YES	amoxycillin + clavulanic acid, ceftazidin, cefuroxim, ertapenem, erytromycin, fosfomycin, streptomycin, tobramycin, vancomycin	hospitalization ward, vaccination room, septic tank	other	Health clinic	50	6.36536	2.41833	water	35.135	1.954	36.8	hospital effluent
BH48_S109	BH48	09_12_19	West Africa	Benin	Benin Env.	BENN other	BENN puddle at yard C	C	NO	NO	amoxycillin + clavulanic acid, ceftazidin, cefuroxim, ertapenem, erytromycin, fosfomycin, streptomycin, tobramycin, vancomycin	water pool surrounding the surgery room septic tank	surgery	Health clinic	50	6.36536	2.41833	water	35.005	1.993	41	hospital effluent
BH49_S110	BH49	09_12_19	West Africa	Benin	Benin	BENN HWW C	BENN HWW C	C	NO	YES	amoxycillin + clavulanic acid, ceftazidin, cefuroxim, ertapenem, erytromycin, fosfomycin, streptomycin, tobramycin, vancomycin	maternity clinic, septic tank	maternity	Health clinic	50	6.36536	2.41833	water	37.726	1.96	35.3	hospital effluent
BH50_S111	BH50	09_12_19	West Africa	Benin	Benin	BENN HWW C	BENN HWW C	C	NO	YES	amoxycillin + clavulanic acid, ceftazidin, cefuroxim, ertapenem, erytromycin, fosfomycin, streptomycin, tobramycin, vancomycin	peripheral septic tank, mainly collecting toilet waters, sample from under floating matter	other	Health clinic	50	6.36536	2.41833	water	85.95	1.894	37.2	hospital effluent
BH52_S112	BH52	09_12_19	West Africa	Benin	Benin Env.	BENN other	BENN hand-washing C	C	NO	NO	amoxycillin + clavulanic acid, ceftazidin, cefuroxim, ertapenem, erytromycin, fosfomycin, streptomycin, tobramycin, vancomycin	water for washing hands	treated, hand washing	Health clinic	50	6.36536	2.41833	water	4.303	2.942	36.8	water used for handwashing
BH58_S113	BH58	11_12_19	West Africa	Benin	Benin	BENN HWW D	BENN HWW D	D	NO	YES	amoxicillin + clavulanic acid, amoxicillin, aztreonam, ceftriazon, ciprofloxacilin, colistin, doxyciclin, ertapenem, erythromicine, fosfomycin, gentamicinimipenem, ofloxacilin	sump next to septic tank BH60, water from 2 m depth	other	Health clinic	95	6.36274	2.42141	water	113.889	1.899	36.2	hospital effluent
BH60_S115	BH60	11_12_19	West Africa	Benin	Benin	BENN HWW D	BENN HWW D	D	NO	YES	amoxicillin + clavulanic acid, amoxicillin, aztreonam, ceftriazon, ciprofloxacilin, colistin, doxyciclin, ertapenem, erythromicine, fosfomycin, gentamicinimipenem, ofloxacilin	emergency, surgery, ophtamology, ward sections, septic tank, water from 50 cm depth	other	Health clinic	95	6.36274	2.42141	water	109.83	1.9	34.8	hospital effluent
BH61_S116	BH61	11_12_19	West Africa	Benin	Benin	BENN HWW D	BENN HWW D	D	NO	YES	amoxicillin + clavulanic acid, amoxicillin, aztreonam, ceftriazon, ciprofloxacilin, colistin, doxyciclin, ertapenem, erythromicine, fosfomycin, gentamicinimipenem, ofloxacilin	maternity, surgery, laboratory sections, septic tank, water from 1 m depth	other	Health clinic	95	6.36274	2.42141	water	55.559	1.903	38.2	hospital effluent
BSE100_S122	BSE100	04_12_19	West Africa	Benin	Benin Env.	BENN other	BENN river P (drinking)	P	NO	NO	nd	drinking water, river Caiman	river, drinking water	nd	nd	7.91146	1.97589	water	39447	1851	35.4	river water, also for drinking
BSE74_S119	BSE74	04_12_19	West Africa	Benin	Benin Env.	BENN other	BENN river Q (drinking)	Q	NO	NO	nd	drinking water, river Zoun	river, drinking water	nd	nd	7.91146	1.97589	water	19607	1.59	39.7	river water, also for drinking
BSE79_S120	BSE79	04_12_19	West Africa	Benin	Benin Env.	BENN other	BENN river R (drinking)	R	NO	NO	nd	drinking water, Bedrock river	river, drinking water	nd	nd	7.91146	1.97589	water	59633	1839	28.4	river water, also for drinking
BSE93_S121	BSE93	04_12_19	West Africa	Benin	Benin Env.	BENN other	BENN tap water S (drinking)	S	NO	NO	nd	drinking water (tap water)	treated, drinking water	nd	nd	7.91146	1.97589	water	6687	1.86	37.7	tap water
BFH1_S123	BFH1	22_11_19	West Africa	Burkina Faso	Burkina Faso	BF HWW E	BF HWW E	E	NO	YES	amoxicillin + clavulanic acid, amoxicilline, ampicilline, ceftriaxone, chloramphenicole, ciprofloxacin, cloxacillin, cotrimoxazole, doxycyclin, erythomycin, gentamycin, metronidazole, penicillin, rifampicin, tetracycline	central septic tank	other	Primary hospital	141	12.6299	-2.14429	water	81.408	1.896	31.3	hospital effluent
BFH4_S124	BFH4	22_11_19	West Africa	Burkina Faso	Burkina Faso	BF HWW E	BF HWW E	E	NO	YES	amoxicillin + clavulanic acid, amoxicilline, ampicilline, ceftriaxone, chloramphenicole, ciprofloxacin, cloxacillin, cotrimoxazole, doxycyclin, erythomycin, gentamycin, metronidazole, penicillin, rifampicin, tetracycline	pediatrics, septic tank	pediatry	Primary hospital	141	12.6299	-2.14429	water	8.071	2.179	31.1	hospital effluent
BFH6_S125	BFH6	28_11_19	West Africa	Burkina Faso	Burkina Faso	BF HWW F	BF HWW F	F	NO	YES	amoxicillin + clavulanic acid, amoxicilline, ampicilline, ceftriaxone, chloramphenicole, ciprofloxacin, cloxacillin, cotrimoxazole, doxycyclin, erythomycin, gentamycin, metronidazole, penicillin, rifampicin, tetracycline	hospitalization, maternity, surgery, after surgery or delivery with complication or not, people spend a couple of days for care before leaving, septic tank	other	Health clinic	91	12.5	-1.66667	water	54.188	1.91	31.8	hospital effluent
BFH8_S126	BFH8	28_11_19	West Africa	Burkina Faso	Burkina Faso	BF HWW F	BF HWW F	F	NO	YES	amoxicillin + clavulanic acid, amoxicilline, ampicilline, ceftriaxone, chloramphenicole, ciprofloxacin, cloxacillin, cotrimoxazole, doxycyclin, erythomycin, gentamycin, metronidazole, penicillin, rifampicin, tetracycline	surgery, septic tank	surgery	Health clinic	91	12.5	-1.66667	water	78.986	1.87	34.3	hospital effluent
BFH9_S127	BFH9	28_11_19	West Africa	Burkina Faso	Burkina Faso	BF HWW F	BF HWW F	F	NO	YES	amoxicillin + clavulanic acid, amoxicilline, ampicilline, ceftriaxone, chloramphenicole, ciprofloxacin, cloxacillin, cotrimoxazole, doxycyclin, erythomycin, gentamycin, metronidazole, penicillin, rifampicin, tetracycline	mortuary, septic tank	other	Health clinic	91	12.5	-1.66667	water	111.056	1.89	34.1	hospital effluent
BFH10_S128	BFH10	28_11_19	West Africa	Burkina Faso	Burkina Faso	BF HWW F	BF HWW F	F	NO	YES	amoxicillin + clavulanic acid, amoxicilline, ampicilline, ceftriaxone, chloramphenicole, ciprofloxacin, cloxacillin, cotrimoxazole, doxycyclin, erythomycin, gentamycin, metronidazole, penicillin, rifampicin, tetracycline	delivery, surgery rooms, septic tank	other	Health clinic	91	12.5	-1.66667	water	119.477	1.869	32	hospital effluent
BFH11_S129	BFH11	28_11_19	West Africa	Burkina Faso	Burkina Faso	BF HWW F	BF HWW F	F	NO	YES	amoxicillin + clavulanic acid, amoxicilline, ampicilline, ceftriaxone, chloramphenicole, ciprofloxacin, cloxacillin, cotrimoxazole, doxycyclin, erythomycin, gentamycin, metronidazole, penicillin, rifampicin, tetracycline	laboratory, septic tank	other	Health clinic	91	12.5	-1.66667	water	103.574	1.891	31.3	hospital effluent
BFH12_S130	BFH12	28_11_19	West Africa	Burkina Faso	Burkina Faso	BF HWW F	BF HWW F	F	NO	YES	amoxicillin + clavulanic acid, amoxicilline, ampicilline, ceftriaxone, chloramphenicole, ciprofloxacin, cloxacillin, cotrimoxazole, doxycyclin, erythomycin, gentamycin, metronidazole, penicillin, rifampicin, tetracycline	peadiatrics, septic tank	pediatry	Health clinic	91	12.5	-1.66667	water	123.375	1.878	24.5	hospital effluent
BFH13_S131	BFH13	28_11_19	West Africa	Burkina Faso	Burkina Faso	BF HWW G	BF HWW G	G	NO	YES	amoxicillin + clavulanic acid, amoxicilline, ampicilline, ceftriaxone, chloramphenicole, ciprofloxacin, cloxacillin, cotrimoxazole, doxycyclin, erythomycin, gentamycin, metronidazole, penicillin, rifampicin, tetracycline	delivery room, septic tank	maternity	Private primary hospital	nd	12.5	-1.66667	water	68.791	1.882	31.8	hospital effluent
BFH14_S132	BFH14	28_11_19	West Africa	Burkina Faso	Burkina Faso	BF HWW G	BF HWW G	G	NO	YES	amoxicillin + clavulanic acid, amoxicilline, ampicilline, ceftriaxone, chloramphenicole, ciprofloxacin, cloxacillin, cotrimoxazole, doxycyclin, erythomycin, gentamycin, metronidazole, penicillin, rifampicin, tetracycline	hospitalization, maternity, septic tank	maternity	Private primary hospital	nd	12.5	-1.66667	water	23.502	1.919	33.7	hospital effluent
BFH15_S133	BFH15	28_11_19	West Africa	Burkina Faso	Burkina Faso	BF HWW G	BF HWW G	G	NO	YES	amoxicillin + clavulanic acid, amoxicilline, ampicilline, ceftriaxone, chloramphenicole, ciprofloxacin, cloxacillin, cotrimoxazole, doxycyclin, erythomycin, gentamycin, metronidazole, penicillin, rifampicin, tetracycline	hospitalization, maternity, surgery, septic tank	other	Private primary hospital	nd	12.5	-1.66667	water	24.754	1.967	30.9	hospital effluent
BFH16_S134	BFH16	04_12_19	West Africa	Burkina Faso	Burkina Faso	BF HWW H	BF HWW H	H	NO	YES	amoxicillin + clavulanic acid, amoxicilline, ampicilline, ceftriaxone, chloramphenicole, ciprofloxacin, cloxacillin, cotrimoxazole, doxycyclin, erythomycin, gentamycin, metronidazole, penicillin, rifampicin, tetracycline	peadiatrics hospitalization, septic tank	pediatry	Secondary hospital, a regional reference hospital	232	12.2526	-2.36272	water	310.331	1.858	30.3	hospital effluent
BFH17_S135	BFH17	04_12_19	West Africa	Burkina Faso	Burkina Faso	BF HWW H	BF HWW H	H	NO	YES	amoxicillin + clavulanic acid, amoxicilline, ampicilline, ceftriaxone, chloramphenicole, ciprofloxacin, cloxacillin, cotrimoxazole, doxycyclin, erythomycin, gentamycin, metronidazole, penicillin, rifampicin, tetracycline	hospitalization rooms for people over 15 year old, septic tank	other	Secondary hospital, a regional reference hospital	232	12.2526	-2.36272	water	10.984	2.27	20.8	hospital effluent
BFH18_S136	BFH18	04_12_19	West Africa	Burkina Faso	Burkina Faso	BF HWW H	BF HWW H	H	NO	YES	amoxicillin + clavulanic acid, amoxicilline, ampicilline, ceftriaxone, chloramphenicole, ciprofloxacin, cloxacillin, cotrimoxazole, doxycyclin, erythomycin, gentamycin, metronidazole, penicillin, rifampicin, tetracycline	delivery room, septic tank	maternity	Secondary hospital, a regional reference hospital	232	12.2526	-2.36272	water	363.053	1.867	25.5	hospital effluent
BFH19_S137	BFH19	04_12_19	West Africa	Burkina Faso	Burkina Faso	BF HWW H	BF HWW H	H	NO	YES	amoxicillin + clavulanic acid, amoxicilline, ampicilline, ceftriaxone, chloramphenicole, ciprofloxacin, cloxacillin, cotrimoxazole, doxycyclin, erythomycin, gentamycin, metronidazole, penicillin, rifampicin, tetracycline	gynecology, operating room, septic tank	other	Secondary hospital, a regional reference hospital	232	12.2526	-2.36272	water	114.428	1.894	40.7	hospital effluent
BFH20_S138	BFH20	04_12_19	West Africa	Burkina Faso	Burkina Faso	BF HWW H	BF HWW H	H	NO	YES	amoxicillin + clavulanic acid, amoxicilline, ampicilline, ceftriaxone, chloramphenicole, ciprofloxacin, cloxacillin, cotrimoxazole, doxycyclin, erythomycin, gentamycin, metronidazole, penicillin, rifampicin, tetracycline	maternity hospitalization, septic tank	maternity	Secondary hospital, a regional reference hospital	232	12.2526	-2.36272	water	405.714	1.887	35.5	hospital effluent
BFH21_S139	BFH21	04_12_19	West Africa	Burkina Faso	Burkina Faso	BF HWW H	BF HWW H	H	NO	YES	amoxicillin + clavulanic acid, amoxicilline, ampicilline, ceftriaxone, chloramphenicole, ciprofloxacin, cloxacillin, cotrimoxazole, doxycyclin, erythomycin, gentamycin, metronidazole, penicillin, rifampicin, tetracycline	surgery emergency, hospitalization, septic tank	surgery	Secondary hospital, a regional reference hospital	232	12.2526	-2.36272	water	32.435	1.944	37.3	hospital effluent
BFH22_S140	BFH22	04_12_19	West Africa	Burkina Faso	Burkina Faso	BF HWW H	BF HWW H	H	NO	YES	amoxicillin + clavulanic acid, amoxicilline, ampicilline, ceftriaxone, chloramphenicole, ciprofloxacin, cloxacillin, cotrimoxazole, doxycyclin, erythomycin, gentamycin, metronidazole, penicillin, rifampicin, tetracycline	laboratory, septic tank	other	Secondary hospital, a regional reference hospital	232	12.2526	-2.36272	water	142.195	1.863	31.2	hospital effluent
BFH23_S141	BFH23	04_12_19	West Africa	Burkina Faso	Burkina Faso	BF HWW H	BF HWW H	H	NO	YES	amoxicillin + clavulanic acid, amoxicilline, ampicilline, ceftriaxone, chloramphenicole, ciprofloxacin, cloxacillin, cotrimoxazole, doxycyclin, erythomycin, gentamycin, metronidazole, penicillin, rifampicin, tetracycline	emergency, external consultation, septic tank	other	Secondary hospital, a regional reference hospital	232	12.2526	-2.36272	water	33.593	1.968	32.2	hospital effluent
BFH25_S143	BFH25	04_12_19	West Africa	Burkina Faso	Burkina Faso	BF HWW H	BF HWW H	H	NO	YES	amoxicillin + clavulanic acid, amoxicilline, ampicilline, ceftriaxone, chloramphenicole, ciprofloxacin, cloxacillin, cotrimoxazole, doxycyclin, erythomycin, gentamycin, metronidazole, penicillin, rifampicin, tetracycline	central septic tank where all HWW channels are drained	other	Secondary hospital, a regional reference hospital	232	12.2526	-2.36272	water	12.056	2.208	30.2	hospital effluent
BFH26_S144	BFH26	04_12_19	West Africa	Burkina Faso	Burkina Faso Env.	BF other	BF exit after biological treatment H	H	NO	NO	amoxicillin + clavulanic acid, amoxicilline, ampicilline, ceftriaxone, chloramphenicole, ciprofloxacin, cloxacillin, cotrimoxazole, doxycyclin, erythomycin, gentamycin, metronidazole, penicillin, rifampicin, tetracycline	exit after biological treatment (in the municipality channel)	treated, receiving municipality channel	Secondary hospital, a regional reference hospital	232	12.2526	-2.36272	water	21.877	1.92	33.5	municipality channel receiving biologically treated HWW
BFH27_S145	BFH27	04_12_19	West Africa	Burkina Faso	Burkina Faso Env.	BF other	BF wetland receiving treated HWW H	H	NO	NO	amoxicillin + clavulanic acid, amoxicilline, ampicilline, ceftriaxone, chloramphenicole, ciprofloxacin, cloxacillin, cotrimoxazole, doxycyclin, erythomycin, gentamycin, metronidazole, penicillin, rifampicin, tetracycline	wetland receiving treated wastewater	treated, receiving river	Secondary hospital, a regional reference hospital	232	12.2526	-2.36272	water	43.438	1.91	37.3	wetland receiving treated wastewater
BFH28_S146	BFH28	04_12_19	West Africa	Burkina Faso	Burkina Faso	BF HWW H	BF HWW H	H	NO	YES	amoxicillin + clavulanic acid, amoxicilline, ampicilline, ceftriaxone, chloramphenicole, ciprofloxacin, cloxacillin, cotrimoxazole, doxycyclin, erythomycin, gentamycin, metronidazole, penicillin, rifampicin, tetracycline	peadiatric emergency, septic tank	pediatry	Secondary hospital, a regional reference hospital	232	12.2526	-2.36272	water	127.39	1.878	33.2	hospital effluent
BFH29_S147	BFH29	12_12_19	West Africa	Burkina Faso	Burkina Faso	BF HWW I	BF HWW I	I	NO	YES	amoxicillin + clavulanic acid, amoxicilline, ampicilline, ceftriaxone, chloramphenicole, ciprofloxacin, cloxacillin, cotrimoxazole, doxycyclin, erythomycin, gentamycin, metronidazole, penicillin, rifampicin, tetracycline	urology, infectious diseases, pneumology, septic tank	other	Tertiary hospital, a national refrence hospital	733	12.5	-1.66667	water	51.106	1.893	35.7	hospital effluent
BFH30_S148	BFH30	12_12_19	West Africa	Burkina Faso	Burkina Faso	BF HWW I	BF HWW I	I	NO	YES	amoxicillin + clavulanic acid, amoxicilline, ampicilline, ceftriaxone, chloramphenicole, ciprofloxacin, cloxacillin, cotrimoxazole, doxycyclin, erythomycin, gentamycin, metronidazole, penicillin, rifampicin, tetracycline	urology, infectious diseases, pneumology, day hospital, dialysis, blood bank, cren (service where malnourished children are cared), septic tank	other	Tertiary hospital, a national refrence hospital	733	12.5	-1.66667	water	53.677	1.871	32.5	hospital effluent
BFH31_S149	BFH31	12_12_19	West Africa	Burkina Faso	Burkina Faso	BF HWW I	BF HWW I	I	NO	YES	amoxicillin + clavulanic acid, amoxicilline, ampicilline, ceftriaxone, chloramphenicole, ciprofloxacin, cloxacillin, cotrimoxazole, doxycyclin, erythomycin, gentamycin, metronidazole, penicillin, rifampicin, tetracycline	anatomy pathology laboratory, orl, ophtalmology,laboratory (hematology-biochemestry), surgery (ear, nose, and throat), septic tank	other	Tertiary hospital, a national refrence hospital	733	12.5	-1.66667	water	34.005	1.839	30.7	hospital effluent
BFH32_S150	BFH32	12_12_19	West Africa	Burkina Faso	Burkina Faso	BF HWW I	BF HWW I	I	NO	YES	amoxicillin + clavulanic acid, amoxicilline, ampicilline, ceftriaxone, chloramphenicole, ciprofloxacin, cloxacillin, cotrimoxazole, doxycyclin, erythomycin, gentamycin, metronidazole, penicillin, rifampicin, tetracycline	hospitalization, visceral surgery, central sterilization, gastrology, internal medicine, peadiatric emergency, septic tank	other	Tertiary hospital, a national refrence hospital	733	12.5	-1.66667	water	39.518	1.905	34.7	hospital effluent
BFH33_S151	BFH33	12_12_19	West Africa	Burkina Faso	Burkina Faso	BF HWW I	BF HWW I	I	NO	YES	amoxicillin + clavulanic acid, amoxicilline, ampicilline, ceftriaxone, chloramphenicole, ciprofloxacin, cloxacillin, cotrimoxazole, doxycyclin, erythomycin, gentamycin, metronidazole, penicillin, rifampicin, tetracycline	kitchen, laboratoty, trauma, endoscopy, peadiatrics, cardiology consultation, septic tank	other	Tertiary hospital, a national refrence hospital	733	12.5	-1.66667	water	72.642	1.857	33.7	hospital effluent
BFH34_S152	BFH34	12_12_19	West Africa	Burkina Faso	Burkina Faso	BF HWW I	BF HWW I	I	NO	YES	amoxicillin + clavulanic acid, amoxicilline, ampicilline, ceftriaxone, chloramphenicole, ciprofloxacin, cloxacillin, cotrimoxazole, doxycyclin, erythomycin, gentamycin, metronidazole, penicillin, rifampicin, tetracycline	bacteriology lab, septic tank	other	Tertiary hospital, a national refrence hospital	733	12.5	-1.66667	water	55.843	1.9	29.8	hospital effluent
BFH35_S153	BFH35	12_12_19	West Africa	Burkina Faso	Burkina Faso	BF HWW I	BF HWW I	I	NO	YES	amoxicillin + clavulanic acid, amoxicilline, ampicilline, ceftriaxone, chloramphenicole, ciprofloxacin, cloxacillin, cotrimoxazole, doxycyclin, erythomycin, gentamycin, metronidazole, penicillin, rifampicin, tetracycline	operating room (neurosurgery and traumatology), septic tank	surgery	Tertiary hospital, a national refrence hospital	733	12.5	-1.66667	water	8.255	2.072	30.1	hospital effluent
BFH36_S154	BFH36	12_12_19	West Africa	Burkina Faso	Burkina Faso	BF HWW I	BF HWW I	I	NO	YES	amoxicillin + clavulanic acid, amoxicilline, ampicilline, ceftriaxone, chloramphenicole, ciprofloxacin, cloxacillin, cotrimoxazole, doxycyclin, erythomycin, gentamycin, metronidazole, penicillin, rifampicin, tetracycline	operating room (maternity), septic tank	other	Tertiary hospital, a national refrence hospital	733	12.5	-1.66667	water	19.383	2.005	31.6	hospital effluent
BFH37_S155	BFH37	12_12_19	West Africa	Burkina Faso	Burkina Faso	BF HWW I	BF HWW I	I	NO	YES	amoxicillin + clavulanic acid, amoxicilline, ampicilline, ceftriaxone, chloramphenicole, ciprofloxacin, cloxacillin, cotrimoxazole, doxycyclin, erythomycin, gentamycin, metronidazole, penicillin, rifampicin, tetracycline	mortuary, septic tank	other	Tertiary hospital, a national refrence hospital	733	12.5	-1.66667	water	91.184	1.865	31.8	hospital effluent
BFH38A_S156	BFH38A	12_12_19	West Africa	Burkina Faso	Burkina Faso	BF HWW I	BF HWW I	I	NO	YES	amoxicillin + clavulanic acid, amoxicilline, ampicilline, ceftriaxone, chloramphenicole, ciprofloxacin, cloxacillin, cotrimoxazole, doxycyclin, erythomycin, gentamycin, metronidazole, penicillin, rifampicin, tetracycline	delivery room, septic tank	maternity	Tertiary hospital, a national refrence hospital	733	12.5	-1.66667	water	141.501	1.869	33.8	hospital effluent
BFH38B_S157	BFH38B	12_12_19	West Africa	Burkina Faso	Burkina Faso	BF HWW I	BF HWW I	I	YES	YES	amoxicillin + clavulanic acid, amoxicilline, ampicilline, ceftriaxone, chloramphenicole, ciprofloxacin, cloxacillin, cotrimoxazole, doxycyclin, erythomycin, gentamycin, metronidazole, penicillin, rifampicin, tetracycline	technical replicate of BFH38.A	maternity	Tertiary hospital, a national refrence hospital	733	12.5	-1.66667	water	141.501	1.869	29.3	hospital effluent
BFH39_S158	BFH39	12_12_19	West Africa	Burkina Faso	Burkina Faso	BF HWW I	BF HWW I	I	NO	YES	amoxicillin + clavulanic acid, amoxicilline, ampicilline, ceftriaxone, chloramphenicole, ciprofloxacin, cloxacillin, cotrimoxazole, doxycyclin, erythomycin, gentamycin, metronidazole, penicillin, rifampicin, tetracycline	emergency, resuscitation, dental surgery, nuclear medicine, septic tank	other	Tertiary hospital, a national refrence hospital	733	12.5	-1.66667	water	87.54	1.869	37.3	hospital effluent
BFH40_S159	BFH40	12_12_19	West Africa	Burkina Faso	Burkina Faso	BF HWW I	BF HWW I	I	NO	YES	amoxicillin + clavulanic acid, amoxicilline, ampicilline, ceftriaxone, chloramphenicole, ciprofloxacin, cloxacillin, cotrimoxazole, doxycyclin, erythomycin, gentamycin, metronidazole, penicillin, rifampicin, tetracycline	mortuary, emergency, maternity, visceral surgery, emergency operating room, septic tank	other	Tertiary hospital, a national refrence hospital	733	12.3859	-1.49908	water	86.817	1.865	33.5	hospital effluent
BFH41_S160	BFH41	12_12_19	West Africa	Burkina Faso	Burkina Faso	BF HWW I	BF HWW I	I	NO	YES	amoxicillin + clavulanic acid, amoxicilline, ampicilline, ceftriaxone, chloramphenicole, ciprofloxacin, cloxacillin, cotrimoxazole, doxycyclin, erythomycin, gentamycin, metronidazole, penicillin, rifampicin, tetracycline	connection point with Ouagadougou WWTP channel, septic tank	other	Tertiary hospital, a national refrence hospital	733	12.3859	-1.49908	water	29.98	1.878	36.6	hospital effluent
BFH42_S161	BFH42	12_12_19	West Africa	Burkina Faso	Burkina Faso Env.	BF other	BF receiving river after WWTP	T	NO	NO	amoxicillin + clavulanic acid, amoxicilline, ampicilline, ceftriaxone, chloramphenicole, ciprofloxacin, cloxacillin, cotrimoxazole, doxycyclin, erythomycin, gentamycin, metronidazole, penicillin, rifampicin, tetracycline	receiving river Kossodo, after Ouagadougou WWTP	treated, receiving river	Tertiary hospital, a national refrence hospital	733	12.3859	-1.49908	water	159.569	1.864	37	river receiving treated wastewater
FH1_S162	FH1	20_01_20	Europe	Finland	Finland	FI HWW J	FI HWW J	J	NO	YES	nd	hospital main drain	other	nd	nd	60.1984	24.9274	water	49.3	1.87	21.2	hospital effluent
FH2_S163	FH2	20_01_20	Europe	Finland	Finland	FI HWW K	FI HWW K	K	NO	YES	nd	hospital main drain	other	nd	nd	60.1984	24.9274	water	70.4	1.88	37.9	hospital effluent
FH3_S164	FH3	20_01_20	Europe	Finland	Finland	FI HWW L	FI HWW L	L	NO	YES	nd	hospital main drain	other	nd	nd	60.1984	24.9274	water	91.8	1.86	30.8	hospital effluent
FH4_S165	FH4	20_01_20	Europe	Finland	Finland	FI HWW M	FI HWW M	M	NO	YES	nd	main drain	other	nd	nd	60.4518	22.2671	water	202	1.87	24.2	hospital effluent
FH5_S166	FH5	20_01_20	Europe	Finland	Finland	FI HWW M	FI HWW M	M	NO	YES	nd	cancer, hematology, maxillofacial surgery clinic	other	nd	nd	60.4518	22.2671	water	243.1	1.88	26.9	hospital effluent
FH6_S167	FH6	20_01_20	Europe	Finland	Finland	FI HWW M	FI HWW M	M	NO	YES	nd	emergency, day hospital	other	nd	nd	60.4518	22.2671	water	135	1.88	25.2	hospital effluent
FH7_S168	FH7	23_01_20	Europe	Finland	Finland	FI HWW N	FI HWW N	N	NO	YES	nd	main drain	other	nd	nd	62.6094	25.5795	water	65.1	1.86	26.4	hospital effluent
FH8_S169	FH8	23_01_20	Europe	Finland	Finland	FI HWW N	FI HWW N	N	YES	YES	nd	biological replicate of FH7	other	nd	nd	62.6094	25.5795	water	267.6	1.88	28.3	hospital effluent
FH9_S170	FH9	28_01_20	Europe	Finland	Finland	FI HWW O	FI HWW O	O	NO	YES	nd	H section of drain	other	nd	nd	66.4921	25.774	water	198.2	1.87	23.7	hospital effluent
* not in any specific order
replicate samples

## Sheet: Table 4 clean
		mcr-1		mcr-2		mcr-3.1		mcr-3.17		mcr-4		mcr-5		mcr-6		mcr-7		mcr-8		mcr-9		mcr-10
		average RA	n	average RA	n	average RA	n	average RA	n	average RA	n	average RA	n	average RA	n	average RA	n	average RA	n	average RA	n	average RA	n
	BENN HWW	0	0/26	0	0/26	6.40762e-05	16/26	2.26448e-06	2/26	3.42016e-06	1/26	0.000892069	24/26	0	0/26	5.05869e-05	10/26	0	0/26	1.04065e-06	1/26	0.000132659	12/26
	BF HWW	4.61355e-07	1/34	0	0/34	0.000417758	18/34	3.73672e-06	9/34	2.62728e-06	3/34	0.00101912	21/34	0	0/34	0.000153657	25/34	0	0/34	2.14329e-06	7/34	0.00102753	20/34
	FI HWW	1.96816e-06	1/8	0	0/8	0.000158272	7/8	0.000131964	5/8	0	0/8	0.000752764	8/8	0	0/8	0.000193564	8/8	1.6839e-06	1/8	0.000308018	4/8	1.97342e-05	2/8
	BENN well water A (BH11)	0		0		4.24034e-05		0		0		4.19383e-05		0		0		0		0		4.24819e-05
	BENN street gutter B (BH13)	0		0		0.00970781		7.76126e-05		0		0.00225431		0		0.000108859		0		3.11025e-05		0.00012441
	BENN puddle at yard C (BH48)	0		0		0.0196432		0.000123437		0		0.0019862		0		7.0666e-05		0		0		1.76665e-05
	BENN hand-washing C (BH52)	0		0		0.00176589		0		0		7.75671e-05		0		3.93582e-05		0		0		3.93582e-05
	BENN tap water (drinking) (BSE93)	0		0		2.4298e-05		0		0		0		0		9.73719e-05		0		0		4.86859e-05
	BENN river P (BSE100)	0		0		0		3.2272e-05		0		0		0		0		0		3.23317e-05		0
	BENN river Q (BSE74)	0		0		0		0		0		0		0		0		0		0		0
	BENN river R (BSE79)	0		0		0		0		0		0.000110428		0		3.72864e-05		0		0		0
	BF exit after biological treatment (BFH26)	0		0		4.18907e-05		0		0		0.0280272		0		8.40399e-05		0		0		0
	BF wetland receiving treated HWW (BFH27)	0		0		8.69557e-05		0		0		0.000429695		0		0		0		0		0.000174233
	BF receiving river after WWTP (BFH42)	0		0		2.65222e-05		0		0		0.000235938		0		0		0		0		7.97141e-05

## Sheet: Ben_Fin_g_deseq2
	Row.names	baseMean	log2FoldChange	lfcSE	stat	pvalue	padj	Kingdom	Phylum	Class	Order	Family	Genus	Species	n
6	sp1031	3526.43108346501	-30	3.44287043042951	-8.71365931603106	2.94219705965921e-18	3.71401839310615e-17	Bacteria	Proteobacteria	Betaproteobacteria	Neisseriales	Chromobacteriaceae	Chromobacterium	NA	3
13	sp1066	52574.224666238	-30	2.62250028908797	-11.439464897231	2.65518079917091e-30	6.82760776929661e-29	Bacteria	Proteobacteria	Deltaproteobacteria	Desulfobacterales	Desulfobulbaceae	Desulfobulbus	NA	14
24	sp12	1421.8739497709	-30	3.03345174878432	-9.88972381447067	4.61298792764283e-23	9.22597585528567e-22	Archaea	Euryarchaeota	Methanomicrobia	Methanomicrobiales	Methanospirillaceae	Methanospirillum	NA	9
29	sp1379	20593.6352318899	-30	2.05784242535542	-14.5783756960004	3.85582000185555e-48	3.47023800166999e-46	Bacteria	Synergistetes	Synergistia	Synergistales	Synergistaceae	Aminomonas	NA	18
34	sp16	7810.35968860495	-30	2.12420229411398	-14.1229486867272	2.74270519791068e-45	1.64562311874641e-43	Archaea	Euryarchaeota	Methanomicrobia	Methanosarcinales	Methanosaetaceae	Methanothrix	NA	16
41	sp19	6843.31591897059	-30	3.44285236300854	-8.7137050436239	2.94100990621132e-18	3.71401839310615e-17	Archaea	Euryarchaeota	Methanomicrobia	Methanosarcinales	Methanosarcinaceae	Methanosarcina	NA	8
42	sp2	5606.06019137701	-30	2.53609671368563	-11.8292018747195	2.75751215760986e-32	9.92704376739548e-31	Archaea	Euryarchaeota	Methanobacteria	Methanobacteriales	Methanobacteriaceae	Methanobacterium	NA	13
55	sp384	18812.85583965	-30	2.75011382732679	-10.9086393813601	1.04813318742741e-27	2.35829967171167e-26	Bacteria	Chloroflexi	Anaerolineae	Anaerolineales	Anaerolineaceae	Flexilinea	NA	12
60	sp440	1452.11221906505	-30	3.44292341905573	-8.71352520766434	2.94568143304758e-18	3.71401839310615e-17	Bacteria	Firmicutes	Bacilli	Bacillales	Staphylococcaceae	Staphylococcus	NA	4
85	sp927	37831.4346946973	-30	3.44283664976396	-8.71374481332329	2.93997781269135e-18	3.71401839310615e-17	Bacteria	Proteobacteria	Betaproteobacteria	Burkholderiales	Burkholderiaceae	Burkholderia	NA	3
31	sp1380	313.992566532258	-29.983518944485	3.44324693370343	-8.70792003065428	3.09501532758846e-18	3.71401839310615e-17	Bacteria	Synergistetes	Synergistia	Synergistales	Synergistaceae	Cloacibacillus	NA	6
81	sp801	1209.39723067582	-29.8248389452619	3.44294147618696	-8.66260409929848	4.61107587522907e-18	5.18746035963271e-17	Bacteria	Proteobacteria	Alphaproteobacteria	Rhizobiales	Bradyrhizobiaceae	Rhodopseudomonas	NA	5
37	sp17	2731.44612432094	-29.7289368878279	2.59446697341729	-11.4585913763514	2.12949985795884e-30	6.38849957387652e-29	Archaea	Euryarchaeota	Methanomicrobia	Methanosarcinales	Methanosarcinaceae	Methanomethylovorans	NA	12
33	sp143	240.255611781457	-29.5897073140507	3.44337184351681	-8.59323612399348	8.45535319652649e-18	8.95272691396923e-17	Bacteria	Actinobacteria	Actinobacteria	Micrococcales	Intrasporangiaceae	Tetrasphaera	NA	4
65	sp510	1009.52501614919	-29.5288475940238	3.4429628223484	-8.57658043890307	9.77353284172838e-18	9.77353284172838e-17	Bacteria	Firmicutes	Bacilli	Lactobacillales	Leuconostocaceae	Weissella	NA	6
58	sp417	831.659089281557	-29.1213222134212	3.44299046410337	-8.45814779827018	2.71657681087068e-17	2.44491912978361e-16	Bacteria	Firmicutes	Bacilli	Bacillales	Bacillaceae	Bacillus	NA	2
44	sp21	1051.90600963177	-28.718344643846	3.44295758573619	-8.34118455679589	7.35499992764403e-17	6.01772721352694e-16	Archaea	Euryarchaeota	Thermoplasmata	Methanomassiliicoccales	Methanomassiliicoccales_unclassified	Methanomassiliicoccales_unclassified	NA	4
87	sp950	514.918014470714	-28.6454289580313	3.44308654371692	-8.31969472574096	8.81901572647041e-17	6.90183839462902e-16	Bacteria	Proteobacteria	Betaproteobacteria	Burkholderiales	Burkholderiaceae	Ralstonia	NA	3
18	sp1115	114.480358778618	-27.6259701649897	3.44394624830671	-8.02160317646439	1.04373857983616e-15	6.26243147901694e-15	Bacteria	Proteobacteria	Gammaproteobacteria	Aeromonadales	Aeromonadaceae	Tolumonas	NA	5
82	sp835	243.84830906369	-27.6218483560411	3.44336422215896	-8.02176202514016	1.04238941470438e-15	6.26243147901694e-15	Bacteria	Proteobacteria	Alphaproteobacteria	Rhizobiales	Rhizobiaceae	Rhizobium	NA	3
8	sp1038	144.633708938178	-26.9160917337934	3.44371957643772	-7.81599405420696	5.45309491178433e-15	2.97441540642782e-14	Bacteria	Proteobacteria	Betaproteobacteria	Neisseriales	Neisseriaceae	Neisseria	NA	2
72	sp7	138.366253637172	-26.8558084686557	3.44375885466081	-7.79839983055401	6.26970912619682e-15	3.31925777269243e-14	Archaea	Euryarchaeota	Methanobacteria	Methanobacteriales	Methanobacteriaceae	Methanosphaera	NA	4
35	sp163	76.3047321516706	-26.8073270581425	3.44447831550905	-7.78269584030773	7.0995179878692e-15	3.65118067947559e-14	Bacteria	Actinobacteria	Actinobacteria	Micrococcales	Micrococcaceae	Kocuria	NA	5
16	sp1096	125.130841980597	-26.7178226447744	3.44385398489171	-7.75811714491564	8.61995138286633e-15	4.30997569143316e-14	Bacteria	Proteobacteria	Epsilonproteobacteria	Campylobacterales	Helicobacteraceae	Sulfuricurvum	NA	3
10	sp1041	110.15963517262	-26.5464691902935	3.44398885995724	-7.70805896004643	1.27745732343489e-14	6.10564816428726e-14	Bacteria	Proteobacteria	Betaproteobacteria	Neisseriales	Neisseriaceae	Vitreoscilla	NA	2
28	sp1378	111.605068383015	-26.5464636431052	2.96283374829749	-8.95982221694328	3.25202309060054e-19	5.85364156308097e-18	Bacteria	Synergistetes	Synergistetes_unclassified	Synergistetes_unclassified	Synergistetes_unclassified	Synergistetes_unclassified	NA	8
53	sp351	102.044728837486	-26.4327457961571	3.44407783775642	-7.67483983851428	1.65625461067691e-14	7.27136170541082e-14	Bacteria	Bacteroidetes	Flavobacteriia	Flavobacteriales	Flavobacteriaceae	Elizabethkingia	NA	3
12	sp1054	29.0161856200066	-26.4048064473999	3.44507018089624	-7.66451917113939	1.79502395206632e-14	7.69295979456994e-14	Bacteria	Proteobacteria	Betaproteobacteria	Nitrosomonadales	Thiobacillaceae	Thiobacillus	NA	3
17	sp11	95.514938839229	-26.3476989724166	3.44415923828094	-7.64996539055705	2.01033412568793e-14	8.41535215404252e-14	Archaea	Euryarchaeota	Methanomicrobia	Methanomicrobiales	Methanoregulaceae	Methanoregula	NA	3
45	sp210	93.4368708046321	-26.3187055597166	3.44418777575552	-7.64148393562639	2.14732322475382e-14	8.78450410126562e-14	Bacteria	Bacteria_unclassified	Bacteria_unclassified	Bacteria_unclassified	Bacteria_unclassified	Candidatus_Moduliflexus	NA	2
50	sp271	84.3477621023204	-25.7426298682155	3.44432775555803	-7.47391993304797	7.78405135650645e-14	2.981126051428e-13	Bacteria	Bacteroidetes	Bacteroidia	Bacteroidales	Paludibacteraceae	Paludibacter	NA	4
59	sp425	56.2227598685995	-25.6206694731853	3.44475161423016	-7.43759560699446	1.02534372335794e-13	3.84503896259228e-13	Bacteria	Firmicutes	Bacilli	Bacillales	Bacillales_unclassified	Gemella	NA	3
90	sp977	45.3025955145781	-25.3260982826325	3.44492549211092	-7.3517114784139	1.95684851168153e-13	6.77370638658993e-13	Bacteria	Proteobacteria	Betaproteobacteria	Burkholderiales	Comamonadaceae	Brachymonas	NA	4
4	sp1027	29.8188703768057	-24.7605243932074	3.44505968040315	-7.18725557471615	6.61065995318297e-13	2.01681151114057e-12	Bacteria	Proteobacteria	Betaproteobacteria	Burkholderiales	Sutterellaceae	Sutterella	NA	3
89	sp962	20.4740980227078	-24.2567772042779	3.44523722734638	-7.04066965599379	1.91318102132121e-12	5.46623148948918e-12	Bacteria	Proteobacteria	Betaproteobacteria	Burkholderiales	Burkholderiales_unclassified	Thiomonas	NA	2
77	sp776	18.5112077276719	-24.1226057054448	3.44529675131849	-7.00160463571483	2.53047333241056e-12	7.00746461282925e-12	Bacteria	Proteobacteria	Acidithiobacillia	Acidithiobacillales	Acidithiobacillaceae	Acidithiobacillus	NA	2
23	sp1195	15.2837093048529	-23.8680943277012	3.44542745233516	-6.92746971396088	4.28434223552171e-12	1.1684569733241e-11	Bacteria	Proteobacteria	Gammaproteobacteria	Enterobacterales	Morganellaceae	Providencia	NA	2
56	sp385	11.4250436972386	-23.4739415394709	3.44568027427278	-6.81257100803559	9.58697078996482e-12	2.57560409282637e-11	Bacteria	Chloroflexi	Anaerolineae	Anaerolineales	Anaerolineaceae	Levilinea	NA	3
3	sp101	11.1304109422446	-23.437875721625	3.44570724693965	-6.80205079594083	1.03140215848671e-11	2.73018218422954e-11	Bacteria	Actinobacteria	Actinobacteria	Corynebacteriales	Mycobacteriaceae	Mycobacterium	NA	2
32	sp1401	6.77832236970452	-22.7819804143861	3.44635290054278	-6.61046070203607	3.83125815637621e-11	9.71304884715097e-11	Eukaryota	Eukaryota_unclassified	Eukaryota_unclassified	Eukaryota_unclassified	Eukaryota_unclassified	Blastocystis	NA	2
48	sp255	120388.319944554	-20.9673155467105	1.58038186583411	-13.2672463535541	3.58514343729438e-40	1.61331454678247e-38	Bacteria	Bacteroidetes	Bacteroidia	Bacteroidales	Bacteroidales_unclassified	Bacteroidales_unclassified	NA	21
46	sp23	109790.004813337	-20.8365636818192	1.42502202209201	-14.6219239834834	2.03565328687666e-48	3.47023800166999e-46	Bacteria	Acidobacteria	Blastocatellia	Blastocatellia_unclassified	Blastocatellia_unclassified	Chloracidobacterium	NA	23
86	sp936	593.039255001338	-9.34971089753448	3.38501598117962	-2.76208766798089	0.00574330547048488	0.0124553612612925	Bacteria	Proteobacteria	Betaproteobacteria	Burkholderiales	Burkholderiaceae	Cupriavidus	NA	6
22	sp119	1217.53502881743	-8.78538814183454	3.37436837095557	-2.60356522348111	0.00922597111738687	0.0195373506015251	Bacteria	Actinobacteria	Actinobacteria	Corynebacteriales	Mycobacteriaceae	Mycolicibacterium	NA	7
74	sp720	671.764058119504	-7.92691880977822	3.37445733408751	-2.34909439503159	0.0188191351910624	0.0380611722965307	Bacteria	Firmicutes	Negativicutes	Selenomonadales	Selenomonadaceae	Megamonas	NA	7
7	sp1034	101150.939134653	-7.82608041306808	1.93314995272854	-4.04835662232099	5.15785153411336e-05	0.000119027343094924	Bacteria	Proteobacteria	Betaproteobacteria	Neisseriales	Chromobacteriaceae	Laribacter	NA	22
14	sp1075	61350.8613870112	-6.87562374905969	1.48714178175698	-4.62338146463515	3.77534518279302e-06	8.9416070118782e-06	Bacteria	Proteobacteria	Deltaproteobacteria	Desulfovibrionales	Desulfovibrionaceae	Desulfovibrio	NA	27
9	sp1040	74371.2515754822	-4.94529788331602	1.70850918871859	-2.89451055690551	0.0037975013991556	0.00843889199812355	Bacteria	Proteobacteria	Betaproteobacteria	Neisseriales	Neisseriaceae	Rivicola	NA	25
15	sp1080	34244.3222702781	-4.75128279470353	2.00533808823917	-2.36931758418626	0.0178209436308071	0.0367718631566541	Bacteria	Proteobacteria	Deltaproteobacteria	Desulfuromonadales	Geobacteraceae	Geobacter	NA	21
52	sp350	152087.504472151	-3.64892335721328	1.27061865074119	-2.87176908278873	0.00408181111543685	0.00896007318022723	Bacteria	Bacteroidetes	Flavobacteriia	Flavobacteriales	Flavobacteriaceae	Cloacibacterium	NA	30
47	sp230	416787.006249025	-1.63003899401927	0.709424994750829	-2.29769039162736	0.021579416810558	0.0431588336211161	Bacteria	Bacteroidetes	Bacteroidia	Bacteroidales	Bacteroidaceae	Bacteroides	NA	33
40	sp189	1517.03724514549	6.92076613405875	2.92498725731215	2.36608419977133	0.0179773553210309	0.0367718631566541	Bacteria	Actinobacteria	Actinobacteria	Propionibacteriales	Propionibacteriaceae	Tessaracoccus	NA	9
2	sp1004	8.64616231378023	7.02669650540457	3.07265070554309	2.28685170518353	0.0222044803349731	0.0439209501131336	Bacteria	Proteobacteria	Betaproteobacteria	Burkholderiales	Comamonadaceae	Ottowia	NA	5
43	sp201	370.2525811785	7.4330390605744	3.09355423754135	2.40275052248055	0.0162722844076646	0.0340582696904607	Bacteria	Actinobacteria	Coriobacteriia	Eggerthellales	Eggerthellaceae	Asaccharobacter	NA	7
64	sp464	38222.5089869822	7.86134527048192	2.371249202135	3.31527587374781	0.000915527238921459	0.00205993628757328	Bacteria	Firmicutes	Bacilli	Lactobacillales	Enterococcaceae	Enterococcus	NA	15
62	sp459	20472.6990008786	8.49061470080918	3.18926649934024	2.66224685286276	0.00776209306355499	0.0166330565647607	Bacteria	Firmicutes	Bacilli	Lactobacillales	Carnobacteriaceae	Trichococcus	NA	9
27	sp1370	73.3753410918037	10.115899671771	2.60395414627837	3.88482250589123	0.000102404674599517	0.000233327106682444	Bacteria	Proteobacteria	Proteobacteria_unclassified	Proteobacteria_unclassified	Proteobacteria_unclassified	Proteobacteria_unclassified	NA	6
66	sp512	8017.86322245802	11.4052412212382	2.80641416360939	4.06399075700562	4.82407369313115e-05	0.000112770553865404	Bacteria	Firmicutes	Bacilli	Lactobacillales	Streptococcaceae	Lactococcus	NA	9
91	sp990	274.946419961476	12.0244853999138	2.39592214716949	5.01872960025823	5.20143014478083e-07	1.2483432347474e-06	Bacteria	Proteobacteria	Betaproteobacteria	Burkholderiales	Comamonadaceae	Delftia	NA	9
70	sp577	346.21063120216	12.3570436703961	2.39142984143328	5.16721981816118	2.37601761651568e-07	5.77950231044356e-07	Bacteria	Firmicutes	Clostridia	Clostridiales	Clostridiales_unclassified	Lawsonibacter	NA	7
26	sp130	1.6171608196383	21.979699894691	3.39532372945278	6.47352112672728	9.57450194884655e-11	2.36083609697586e-10	Bacteria	Actinobacteria	Actinobacteria	Corynebacteriales	Nocardiaceae	Rhodococcus	NA	4
11	sp1050	2.14428338901952	22.3712517252986	3.39428632137733	6.5908558109561	4.3729843291702e-11	1.09324608229255e-10	Bacteria	Proteobacteria	Betaproteobacteria	Nitrosomonadales	Nitrosomonadaceae	Nitrosospira	NA	2
63	sp463	2.84047192409264	22.7641784315395	3.39349982404381	6.70817138997607	1.97078382342248e-11	5.06772983165782e-11	Bacteria	Firmicutes	Bacilli	Lactobacillales	Enterococcaceae	Bavariicoccus	NA	2
79	sp788	2.98236399071561	22.828145682529	3.39338406616048	6.72725080257668	1.72898584571793e-11	4.51039785839459e-11	Bacteria	Proteobacteria	Alphaproteobacteria	Holosporales	Holosporaceae	Holospora	NA	2
84	sp908	6.09660876429098	23.8294982159876	3.39220001161773	7.02479162029819	2.14385961928217e-12	6.02960517923111e-12	Bacteria	Proteobacteria	Betaproteobacteria	Betaproteobacteria_unclassified	Betaproteobacteria_unclassified	Candidatus_Accumulibacter	NA	2
71	sp61	6.48063521001628	23.9156744469939	3.39213231994483	7.05033654093508	1.78485573918878e-12	5.18183924280615e-12	Bacteria	Actinobacteria	Actinobacteria	Bifidobacteriales	Bifidobacteriaceae	Gardnerella	NA	5
57	sp40	7.85943354375416	24.1814280269553	3.39194465113258	7.12907506284956	1.01045621593236e-12	2.98167407980041e-12	Bacteria	Actinobacteria	Actinobacteria	Bifidobacteriales	Bifidobacteriaceae	Alloscardovia	NA	2
73	sp716	13.5634082046148	24.2832481247469	3.39157268020598	7.15987844414176	8.07486293882088e-13	2.42245888164627e-12	Bacteria	Firmicutes	Negativicutes	Acidaminococcales	Acidaminococcaceae	Acidaminococcus	NA	3
75	sp732	11.2316521969368	24.5557535609273	3.39167892056966	7.2399994622141	4.48686520586911e-13	1.392475408718e-12	Bacteria	Firmicutes	Negativicutes	Veillonellales	Veillonellaceae	Megasphaera	NA	5
69	sp576	10.7230582111551	24.6143434011759	3.391708453664	7.25721085330479	3.9515348612577e-13	1.24785311408138e-12	Bacteria	Firmicutes	Clostridia	Clostridiales	Clostridiales_unclassified	Intestinimonas	NA	3
19	sp1135	12.6445430599465	24.683478337447	3.39160979442688	7.27780606660799	3.39292599502512e-13	1.09058335554379e-12	Bacteria	Proteobacteria	Gammaproteobacteria	Enterobacterales	Enterobacterales_unclassified	Phytobacter	NA	2
36	sp168	11.4588321306399	24.7121959655056	3.39166682106913	7.2861508129256	3.18935944791954e-13	1.04379036477367e-12	Bacteria	Actinobacteria	Actinobacteria	Micrococcales	Micrococcaceae	Micrococcus	NA	2
68	sp574	11.7611106489361	24.7472144552763	3.39165121533466	7.2965092469965	2.95329559697377e-13	9.84431865657922e-13	Bacteria	Firmicutes	Clostridia	Clostridiales	Clostridiales_unclassified	Clostridiales_unclassified	NA	4
54	sp360	12.9436866428437	24.8687185825246	3.39159722518503	7.33245044483957	2.25982044325182e-13	7.67486188274202e-13	Bacteria	Bacteroidetes	Flavobacteriia	Flavobacteriales	Flavobacteriaceae	Flavobacterium	NA	5
80	sp795	13.4621020660937	24.935272346439	3.39157647983646	7.35211854861118	1.9508965646032e-13	6.77370638658993e-13	Bacteria	Proteobacteria	Alphaproteobacteria	Rhizobiales	Bradyrhizobiaceae	Bosea	NA	3
30	sp138	19.8999240210282	24.9399813334717	3.39140929469127	7.353869487977	1.92549746961764e-13	6.77370638658993e-13	Bacteria	Actinobacteria	Actinobacteria	Micrococcales	Dermabacteraceae	Brachybacterium	NA	3
5	sp1029	14.7134214872836	25.0581741801371	3.39153254830076	7.38845162865734	1.4854844468373e-13	5.45688164144314e-13	Bacteria	Proteobacteria	Betaproteobacteria	Neisseriales	Chromobacteriaceae	Aquaspirillum	NA	3
76	sp755	18.527824746898	25.3689084654634	3.39143515301588	7.48028705278466	7.41604449630543e-14	2.90193045507604e-13	Bacteria	Firmicutes	Tissierellia	Tissierellales	Tissierellaceae	Tissierella	NA	3
38	sp179	21.9515226258353	25.6178588299411	3.39137657876068	7.55382312609552	4.22664080998707e-14	1.69065632399483e-13	Bacteria	Actinobacteria	Actinobacteria	Nakamurellales	Nakamurellaceae	Nakamurella	NA	3
83	sp872	30.2914748732599	26.0709575282397	3.39128923141197	7.68762430722696	1.49892187725064e-14	6.7451484476279e-14	Bacteria	Proteobacteria	Alphaproteobacteria	Rhodospirillales	Rhodospirillaceae	Elstera	NA	3
67	sp570	30.9775256290588	26.1019641576625	3.39128414131929	7.69677888078945	1.39539057737645e-14	6.44026420327594e-14	Bacteria	Firmicutes	Clostridia	Clostridiales	Clostridiaceae	Proteiniclasticum	NA	3
51	sp339	55.4198780225359	26.1355686288313	3.3911848552647	7.70691358457112	1.2889701680162e-14	6.10564816428726e-14	Bacteria	Bacteroidetes	Flavobacteriia	Flavobacteriales	Flavobacteriaceae	Chryseobacterium	NA	6
61	sp453	54.3930494606216	26.769849827042	3.3911873179204	7.89394607769949	2.92778703792693e-15	1.6468802088339e-14	Bacteria	Firmicutes	Bacilli	Lactobacillales	Carnobacteriaceae	Agitococcus	NA	3
39	sp187	50.7226407351998	26.790382858463	3.39119659290097	7.89997929183615	2.78949769528324e-15	1.61970833919672e-14	Bacteria	Actinobacteria	Actinobacteria	Propionibacteriales	Propionibacteriaceae	Propionibacterium	NA	3
1	sp1003	52.7755300329149	26.8441274898376	3.32245695895675	8.07960127744337	6.49788773007343e-16	4.49853765928161e-15	Bacteria	Proteobacteria	Betaproteobacteria	Burkholderiales	Comamonadaceae	Melaminivora	NA	4
21	sp1179	65.926630675713	27.1597087917432	3.31668961001744	8.18880027534454	2.63842955644559e-16	1.9788221673342e-15	Bacteria	Proteobacteria	Gammaproteobacteria	Enterobacterales	Enterobacteriaceae	Raoultella	NA	6
78	sp779	73.8581029690977	27.3171372280896	3.39115354543862	8.05541148817439	7.92118723350846e-16	5.09219179296972e-15	Bacteria	Proteobacteria	Alphaproteobacteria	Caulobacterales	Caulobacteraceae	Brevundimonas	NA	4
49	sp258	76.6468703676244	27.3696189319668	3.39115010855797	8.07089573029999	6.97842947909097e-16	4.65228631939398e-15	Bacteria	Bacteroidetes	Bacteroidia	Bacteroidales	Barnesiellaceae	Coprobacter	NA	3
20	sp1173	81.1182679446386	27.4500023217093	3.39114511290394	8.09461152731476	5.74473882781216e-16	4.13621195602476e-15	Bacteria	Proteobacteria	Gammaproteobacteria	Enterobacterales	Enterobacteriaceae	Kluyvera	NA	3
88	sp960	185.384517129174	28.6080639860193	3.38566049833317	8.44977338989058	2.91868774178234e-17	2.50173235009915e-16	Bacteria	Proteobacteria	Betaproteobacteria	Burkholderiales	Burkholderiales_unclassified	Sphaerotilus	NA	4
25	sp1200	210.336479030943	28.780400699964	3.39109230057271	8.48705907978482	2.11932038399781e-17	2.00777720589267e-16	Bacteria	Proteobacteria	Gammaproteobacteria	Enterobacterales	Yersiniaceae	Serratia	NA	4
