# Supplementary material for: Metagenomic Analysis of the Abundance and Composition of Antibiotic Resistance Genes in Hospital Wastewater in Benin, Burkina Faso, and Finland
Source: mSphere. 2023 Feb 2;8(1):e00538-22. doi: 10.1128/msphere.00538-22 (PMC9942590; doi:10.1128/msphere.00538-22)
Supplement: TABLE S1 [file msphere.00538-22-s0002.xlsx]

## Sheet: Table S1A
	HWW resistome
	Benin-Finland
		Df	SumOfSqs	R2	F	Pr(>F)	sig. Level
	country	1	19385	0.21099	8.557	0.0001	***
	Residual	32	72491	0.78901
	Total	33	91876	1
	Burkina Faso-Finland
		Df	SumOfSqs	R2	F	Pr(>F)	sig. Level
	country	1	21339	0.16037	7.64	0.0001	***
	Residual	40	111723	0.83963
	Total	41	133062	1
	Benin-Burkina Faso
		Df	SumOfSqs	R2	F	Pr(>F)	sig. Level
	country	1	12110	0.0801	5.05	0.0001	***
	Residual	58	139079	0.9199
	Total	59	151188	1
	Signif. codes: 0 '***' 0.001 '**' 0.01 '*' 0.05 '.' 0.1 ' ' 1
	permanova:
	Permutation test for adonis under reduced model
	Marginal effects of terms
	Permutation: free
	Number of permutations: 9999
	vegan::adonis2(formula = formula, data = metadata, permutations = n_perms, by = by, parallel = parall)

## Sheet: Table S1B
	HWW taxonomical composition
	Benin-Finland
		Df	SumOfSqs	R2	F	Pr(>F)	sig. Level
	country	1	6889	0.17773	6.9166	0.0001	***
	Residual	32	31874	0.82227
	Total	33	38764	1
	Burkina Faso-Finland
		Df	SumOfSqs	R2	F	Pr(>F)	sig. Level
	country	1	5671	0.1044	4.6629	0.0001	***
	Residual	40	48645	0.8956
	Total	41	54316	1
	Benin-Burkina Faso
		Df	SumOfSqs	R2	F	Pr(>F)	sig. Level
	country	1	3333	0.0441	2.6757	0.0021	**
	Residual	58	72253	0.9559
	Total	59	75586	1
	Signif. codes: 0 '***' 0.001 '**' 0.01 '*' 0.05 '.' 0.1 ' ' 1
	permanova:
	Permutation test for adonis under reduced model
	Marginal effects of terms
	Permutation: free
	Number of permutations: 9999
	vegan::adonis2(formula = formula, data = metadata, permutations = n_perms, by = by, parallel = parall)

## Sheet: Table S1C
	HWW mobilome
	Benin-Finland
		Df	SumOfSqs	R2	F	Pr(>F)	sig. Level
	country	1	19619	0.19635	7.8182	0.0001	***
	Residual	32	80301	0.80365
	Total	33	99920	1
	Burkina Faso-Finland
		Df	SumOfSqs	R2	F	Pr(>F)	sig. Level
	country	1	16362	0.10254	4.5705	0.0001	***
	Residual	40	143196	0.89746
	Total	41	159558	1
	Benin-Burkina Faso
		Df	SumOfSqs	R2	F	Pr(>F)	sig. Level
	country	1	9763	0.04775	2.9084	0.0002	***
	Residual	58	194700	0.95225
	Total	59	204463	1
	Signif. codes: 0 '***' 0.001 '**' 0.01 '*' 0.05 '.' 0.1 ' ' 1
	permanova:
	Permutation test for adonis under reduced model
	Marginal effects of terms
	Permutation: free
	Number of permutations: 9999
	vegan::adonis2(formula = formula, data = metadata, permutations = n_perms, by = by, parallel = parall)

## Sheet: Table S1D
	Resistome including non-HWW samples
	Benin-Finland
		Df	SumOfSqs	R2	F	Pr(>F)	sig. level
	country	1	18605	0.14929	7.0197	0.0001	***
	Residual	40	106015	0.85071
	Total	41	124620	1
	Burkina Faso-Finland
		Df	SumOfSqs	R2	F	Pr(>F)	sig. level
	country	1	21174	0.14643	7.3769	0.0001	***
	Residual	43	123421	0.85357
	Total	44	144594	1
	Benin-Burkina Faso
		Df	SumOfSqs	R2	F	Pr(>F)	sig. level
	country	1	13023	0.06586	4.865	0.0001	***
	Residual	69	184701	0.93414
	Total	70	197724	1
	Signif. codes: 0 '***' 0.001 '**' 0.01 '*' 0.05 '.' 0.1 ' ' 1
	permanova:
	Permutation test for adonis under reduced model
	Marginal effects of terms
	Permutation: free
	Number of permutations: 9999
	vegan::adonis2(formula = formula, data = metadata, permutations = n_perms, by = by, parallel = parall)

## Sheet: Table S1E
	Taxonomical composition including non-HWW samples
	Benin-Finland
		Df	SumOfSqs	R2	F	Pr(>F)	sig. Level
	country	1	7121	0.13928	6.4729	0.0001	***
	Residual	40	44003	0.86072
	Total	41	51123	1
	Burkina Faso-Finland
		Df	SumOfSqs	R2	F	Pr(>F)	sig. Level
	country	1	5999	0.10257	4.9145	0.0001	***
	Residual	43	52486	0.89743
	Total	44	58485	1
	Benin-Burkina Faso
		Df	SumOfSqs	R2	F	Pr(>F)	sig. Level
	country	1	3052	0.03308	2.3607	0.0054	**
	Residual	69	89203	0.96692
	Total	70	92254	1
	Signif. codes: 0 '***' 0.001 '**' 0.01 '*' 0.05 '.' 0.1 ' ' 1
	permanova:
	Permutation test for adonis under reduced model
	Marginal effects of terms
	Permutation: free
	Number of permutations: 9999
	vegan::adonis2(formula = formula, data = metadata, permutations = n_perms, by = by, parallel = parall)

## Sheet: Table S1F
	Mobilome including non-HWW samples
	Benin-Finland
		Df	SumOfSqs	R2	F	Pr(>F)	sig. Level
	country	1	19348	0.14171	6.6046	0.0001	***
	Residual	40	117181	0.85829
	Total	41	136529	1
	Burkina Faso-Finland
		Df	SumOfSqs	R2	F	Pr(>F)	sig. Level
	country	1	16922	0.09711	4.6251	0.0001	***
	Residual	43	157326	0.90289
	Total	44	174248	1
	Benin-Burkina Faso
		Df	SumOfSqs	R2	F	Pr(>F)	sig. Level
	country	1	9681	0.03689	2.6428	0.0004	***
	Residual	69	252750	0.96311
	Total	70	262431	1
	Signif. codes: 0 '***' 0.001 '**' 0.01 '*' 0.05 '.' 0.1 ' ' 1
	permanova:
	Permutation test for adonis under reduced model
	Marginal effects of terms
	Permutation: free
	Number of permutations: 9999
	vegan::adonis2(formula = formula, data = metadata, permutations = n_perms, by = by, parallel = parall)
