# Supplementary material for: Metagenomic Analysis of the Abundance and Composition of Antibiotic Resistance Genes in Hospital Wastewater in Benin, Burkina Faso, and Finland
Source: mSphere. 2023 Feb 2;8(1):e00538-22. doi: 10.1128/msphere.00538-22 (PMC9942590; doi:10.1128/msphere.00538-22)
Supplement: TABLE S3 [file msphere.00538-22-s0004.xlsx]

## Sheet: Table S3A
gene family name	blaGES	blaIMP	blaKPC	blaNDM	blaOXA-48-like	blaOXA-58-like	blaVIM
gene variant name	blaGES-4_1_AB116723	blaIMP-1_1_EF027105	blaKPC-3_1_HM769262	blaNDM-19_1_MF370080	blaOXA-370_1_KJ488943	blaOXA-397_1_KM087865	blaVIM-1_1_Y18050
	blaGES-5_1_DQ236171	blaIMP-3_1_AB010417	blaKPC-4_1_FJ473382	blaNDM-20_1_KY654092	blaOXA-514_1_KU866382	blaOXA-420_1_AB983359	blaVIM-2_1_AF302086
	blaGES-6_1_AY494718	blaIMP-4_1_AF244145	blaKPC-5_1_EU400222	blaNDM-21_1_MG183694	blaOXA-515_1_KU866383	blaOXA-512_1_KU726870	blaVIM-3_1_AF300454
	blaGES-14_1_GU207844	blaIMP-4_1_DQ307573	blaKPC-6_1_EU555534	blaNDM-17_1_KX812714	blaOXA-517_1_KU878974	blaOXA-58_1_AY665723	blaVIM-4_1_EU581706
	blaGES-15_1_GU208678	blaIMP-5_1_AF290912	blaKPC-7_1_EU729727	blaNDM-18_1_KY503030	blaOXA-48_1_AY236073	blaOXA-96_1_DQ519090	blaVIM-5_1_DQ023222
	blaGES-16_1_HM173356	blaIMP-7_1_AF318077	blaKPC-8_1_FJ234412	blaNDM-11_1_KP265939	blaOXA-162_1_GU197550	blaOXA-97_1_EF102240	blaVIM-6_1_AY165025
	blaGES-18_1_JQ028729	blaIMP-15_1_AY553333	blaKPC-9_1_FJ624872	blaNDM-14_1_KM210086	blaOXA-181_1_CM004561	blaOXA-164_1_GU831575	blaVIM-8_1_AY524987
	blaGES-20_1_JN596280	blaIMP-26_1_GU045307	blaKPC-10_1_GQ140348	blaNDM-15_1_KP735848	blaOXA-199_1_JN704570		blaVIM-9_1_AY524988
	blaGES-21_1_JQ772478	blaIMP-28_1_JQ407409	blaKPC-11_1_HM066995	blaNDM-16_1_KP862821	blaOXA-204_1_KP027885		blaVIM-10_1_AY524989
		blaIMP-34_1_AB715422	blaKPC-14_1_JX524191	blaNDM-1_1_FN396876	blaOXA-232_1_JX423831		blaVIM-11_1_AY605049
		blaIMP-38_1_HQ875573	blaKPC-15_1_KC433553	blaNDM-2_1_JF703135	blaOXA-244_1_KP659189		blaVIM-12_1_DQ143913
		blaIMP-40_1_AB753457	blaKPC-16_1_KC465199	blaNDM-3_1_JQ734687	blaOXA-245_1_JX438001		blaVIM-14_1_FJ445404
		blaIMP-42_1_AB753456	blaKPC-13_1_HQ342889	blaNDM-4_1_JQ348841	blaOXA-247_1_JX893517		blaVIM-15_1_EU419745
		blaIMP-43_1_AB777500	blaKPC-12_1_HQ641422	blaNDM-5_1_JN104597			blaVIM-16_1_EU419746
		blaIMP-30_1_KM589497	blaKPC-22_1_KM379100	blaNDM-6_1_JN967644			blaVIM-17_1_EU118148
		blaIMP-55_1_KT935306	blaKPC-21_1_LN609376	blaNDM-7_1_JX262694			blaVIM-18_1_AM778091
		blaIMP-52_1_LC055762	blaKPC-19_1_KJ775801	blaNDM-8_1_AB744718			blaVIM-19_1_FJ499397
		blaIMP-51_1_LC031883	blaKPC-18_1_KT884517	blaNDM-9_1_KC999080			blaVIM-20_1_GQ414736
		blaIMP-66_1_LC190726	blaKPC-17_1_KC465200	blaNDM-10_1_KF361506			blaVIM-23_1_GQ242167
		blaIMP-62_1_KX753224	blaKPC-30_1_KY646302	blaNDM-12_1_AB926431			blaVIM-24_1_HM855205
		blaIMP-61_1_KX462700	blaKPC-29_1_KY563764	blaNDM-13_1_LC012596			blaVIM-25_1_HM750249
		blaIMP-60_1_LC159227	blaKPC-28_1_KY282958	blaNDM-22_1_MH243357			blaVIM-26_1_FR748153
		blaIMP-59_1_KX196782	blaKPC-27_1_KX828722	blaNDM-23_1_MH450214			blaVIM-27_1_HQ858608
		blaIMP-70_1_MG748725	blaKPC-26_1_KX619622	blaNDM-24_1_MH450215			blaVIM-28_1_JF900599
		blaIMP-6_1_AB753460	blaKPC-25_1_KU216748				blaVIM-29_1_JX311308
		blaIMP-10_1_AB074435	blaKPC-24_1_KR052099				blaVIM-30_1_JN129451
		blaIMP-25_1_EU541448	blaKPC-23_1_MH450213				blaVIM-31_1_JN982330
		blaIMP-73_1_MH021848	blaKPC-31_1_MAPH01000113				blaVIM-32_1_JN676230
			blaKPC-32_1_MAPO01000050				blaVIM-33_1_JX258134
			blaKPC-33_1_CP025144				blaVIM-34_1_JX013656
			blaKPC-34_1_KU985429				blaVIM-35_1_JX982634
			blaKPC-35_1_MH404098				blaVIM-36_1_JX982635
			blaKPC-41_1_MK497255				blaVIM-37_1_JX982636
			blaKPC-36_1_MH593787				blaVIM-38_1_KC469971
			blaKPC-40_1_NG_064726:101-988				blaVIM-46_1_KP749829
			blaKPC-37_1_MH718730				blaVIM-45_1_KP681695
			blaKPC-38_1_MK098861				blaVIM-44_1_KP681696
			blaKPC-39_1_MK118771				blaVIM-43_1_KP096412
							blaVIM-42_1_KP071470
							blaVIM-41_1_KP771862
							blaVIM-40_1_HG934765
							blaVIM-39_1_KF131539
							blaVIM-54_1_KY508061
							blaVIM-52_1_KX349731
							blaVIM-51_1_KU746270
							blaVIM-50_1_KU663375
							blaVIM-49_1_KU663374
							blaVIM-48_1_KY362199
							blaVIM-57_1_MH450217
							blaVIM-56_1_MG834535

## Sheet: Table S3B
gene family name	mcr-1	mcr-2	mcr-3.1	mcr-3.17	mcr-4	mcr-5	mcr-6	mcr-7	mcr-8	mcr-9	mcr-10
gene variant name	mcr-1.1_1_KP347127	mcr-2.1_1_LT598652	mcr-3.1_1_KY924928	mcr-3.17_1_MH332767	mcr-4.1_1_MF543359	mcr-5.1_1_KY807921	mcr-6.1_1_MF176240	mcr-7.1_1_MG267386	mcr-8_1_MG736312	mcr-9_1_NZ_NAAN01000063.1	mcr-10_1_MN179494
	mcr-1.2_1_KX236309	mcr-2.2_1_MF176239	mcr-3.2_1_NMWW01000143		mcr-4.2_1_MG822663	mcr-5.2_1_MG384740
	mcr-1.3_1_KU934208		mcr-3.3_1_MF495680		mcr-4.3_1_MG026621
	mcr-1.4_1_KY041856		mcr-3.4_1_FLXA01000011		mcr-4.6_1_MH423812
	mcr-1.5_1_KY283125		mcr-3.5_1_MF489760		mcr-4.4_1_MG822665
	mcr-1.6_1_KY352406		mcr-3.6_1_MF598076		mcr-4.5_1_MG822664
	mcr-1.7_1_KY488488		mcr-3.7_1_MF598077
	mcr-1.8_1_KY683842		mcr-3.8_1_MF598078
	mcr-1.9_1_KY964067		mcr-3.9_1_MF598080
	mcr-1.10_1_MF176238		mcr-3.10_1_MG214531
	mcr-1.11_1_KY853650		mcr-3.11_1_MG489958
	mcr-1.12_1_LC337668		mcr-3.12_1_MG564491
	mcr-1.13_1_MG384739		mcr-3.13_1_MH332763
	mcr-1.14_1_LS398440		mcr-3.14_1_MH332764
			mcr-3.15_1_MH332765
			mcr-3.16_1_MH332766
			mcr-3.18_1_MH332768
			mcr-3.19_1_NG055497
			mcr-3.20_1_NG055493
			mcr-3.21_1_NG060582
			mcr-3.22_1_NG060581
			mcr-3.23_1_NG060583
			mcr-3.24_1_NG060580
			mcr-3.25_1_NG060585
