# Supplementary material for: Metagenomic Analysis of the Abundance and Composition of Antibiotic Resistance Genes in Hospital Wastewater in Benin, Burkina Faso, and Finland
Source: mSphere. 2023 Feb 2;8(1):e00538-22. doi: 10.1128/msphere.00538-22 (PMC9942590; doi:10.1128/msphere.00538-22)
Supplement: TABLE S2 [file msphere.00538-22-s0003.xlsx]

## Sheet: Table S2A
gene	country	wi.eBH	diff.btw	diff.win	effect	overlap
tet(A)_1	Benin	3.22608e-05	-5.81174	2.73028	-2.15342	0.00391629
tet(A)_6	Benin	3.34154e-05	-5.26774	2.27176	-2.34539	0.00586609
tet(A)_4	Benin	3.4148e-05	-4.93201	2.10347	-2.25562	0.00781753
tet(A)_5	Benin	3.43681e-05	-4.84208	2.3082	-2.10293	0.00781753
qnrVC4_1	Benin	3.74218e-05	-7.47516	3.48912	-2.06548	0.00391629
blaVEB-2_1	Benin	4.20129e-05	-6.68864	3.16563	-2.10937	0.00197273
blaVEB-6_1	Benin	4.32497e-05	-6.52137	2.96356	-2.23865	0.00585465
blaVEB-7_1	Benin	4.51246e-05	-6.60023	2.97998	-2.22905	0.0136747
blaVEB-1_1	Benin	4.68985e-05	-6.62952	3.06231	-2.1474	0.00391629
lnu(F)_3	Benin	5.77538e-05	-8.50658	3.86359	-2.1552	0.0097506
blaVEB-5_1	Benin	7.05496e-05	-6.78965	3.11891	-2.08898	0.0156275
blaVEB-1_4	Benin	7.34189e-05	-6.28443	2.94051	-1.9909	0.0117221
blaVEB-1_3	Benin	7.58848e-05	-6.5963	2.12584	-2.99181	0.0156275
qnrVC5_1	Benin	7.68538e-05	-7.47547	3.73613	-1.96396	0.0078023
tet(A)_3	Benin	8.80692e-05	-4.97946	2.30005	-2.17386	0.015597
ant(2'')-Ia_17	Benin	9.25883e-05	-5.62589	3.11994	-1.80567	0.0214443
dfrA15_2	Benin	0.000103806	-5.3117	3.09542	-1.72444	0.0175461
blaVEB-8_1	Benin	0.000114854	-5.79777	3.16365	-1.81576	0.0214443
tet(C)_1_NC	Benin	0.000119476	-5.52862	2.86894	-2.07067	0.0214443
blaVEB-4_1	Benin	0.000129888	-6.4617	3.13037	-1.93559	0.0214443
blaCARB-2_1	Benin	0.000133205	-7.25632	3.79762	-1.90793	0.0253921
tet(C)_3	Benin	0.000150364	-5.26937	2.07686	-2.46806	0.0311903
catQ_1	Benin	0.000152852	-6.33367	3.32124	-1.85341	0.0194952
blaVEB-3_1	Benin	0.000153398	-5.68773	2.65576	-2.06185	0.0332043
cmlA1_1	Benin	0.000156754	-6.37484	2.71374	-2.05124	0.0351573
ant(2'')-Ia_10	Benin	0.000161361	-6.05955	3.03973	-1.9904	0.0311903
ant(2'')-Ia_6	Benin	0.000173778	-6.89602	3.82107	-1.70898	0.0253427
blaOXA-129_1	Benin	0.000177276	-6.40017	3.42297	-1.84402	0.0351573
ant(2'')-Ia_9	Benin	0.000185861	-6.03729	3.52072	-1.68356	0.0331396
blaAER-1_1	Benin	0.000191578	-6.025	3.51495	-1.65247	0.0351573
tet(C)_2	Benin	0.000192101	-5.32897	2.01059	-2.50888	0.0370381
blaCARB-1_1	Benin	0.000193711	-6.3339	3.62565	-1.72394	0.0253921
sul1_14	Benin	0.000220771	-3.86174	2.2193	-1.6824	0.0350888
blaCMY-4_1	Benin	0.000222621	-5.49607	2.94735	-1.72205	0.0273452
blaCARB-11_1	Benin	0.000246211	-6.28278	3.83056	-1.5287	0.0390635
catB3_1	Benin	0.000265626	-4.03284	2.88449	-1.36588	0.0331396
ant(2'')-Ia_19	Benin	0.000266415	-6.13395	3.86375	-1.46942	0.0370381
sul1_21	Benin	0.000281579	-3.49463	2.36966	-1.41955	0.0390635
sul1_18	Benin	0.000281934	-3.49663	2.11184	-1.62055	0.0350888
sul1_9	Benin	0.000287542	-3.93028	2.28091	-1.52964	0.050683
sul1_38	Benin	0.00029175	-3.89723	2.97589	-1.2481	0.0371104
aadA4_1	Benin	0.000297137	-5.5366	3.38393	-1.52466	0.0409366
blaCARB-3_1	Benin	0.00030533	-5.38669	3.10997	-1.65834	0.0312512
sul1_25	Benin	0.000316062	-3.47212	2.08565	-1.57876	0.0429696
blaCARB-6_1	Benin	0.000335254	-5.83991	3.77252	-1.50194	0.0350888
sul1_2	Benin	0.000335781	-3.79328	2.28909	-1.54232	0.0467844
sul1_30	Benin	0.000353037	-3.76032	1.91182	-1.83229	0.0449227
sul1_29	Benin	0.000360157	-3.55078	2.14046	-1.59866	0.0351573
sul1_35	Benin	0.000383706	-4.37155	2.35604	-1.67483	0.0410166
sul1_34	Benin	0.000392315	-3.91328	2.41267	-1.54199	0.0428859
sul1_27	Benin	0.000397215	-3.25083	2.08727	-1.5453	0.0428859
sul1_11	Benin	0.000412224	-3.71169	2.31069	-1.46032	0.0488289
tet(A)_2	Benin	0.00042651	-4.53118	2.14481	-2.01554	0.0449227
aac(6')-IIc_1_NC	Benin	0.000431565	-7.70195	3.7918	-1.92094	0.0585944
sul1_19	Benin	0.000431907	-3.78907	2.14945	-1.65646	0.0527351
sul1_39	Benin	0.00043252	-3.71138	2.60635	-1.4147	0.0467844
sul1_10	Benin	0.000445339	-3.68677	2.2338	-1.51829	0.0625006
sul1_26	Benin	0.00045831	-3.53545	2.3454	-1.40383	0.0545816
blaCARB-50_1_NG	Benin	0.000469131	-5.45859	3.35799	-1.61941	0.0409366
sul1_15	Benin	0.000498483	-3.6991	2.83003	-1.26118	0.050683
sul1_28	Benin	0.000517635	-3.64215	2.56408	-1.34131	0.0467844
blaCARB-4_1	Benin	0.000532741	-6.21276	3.9899	-1.58001	0.0467844
lsa(E)_1	Benin	0.000534561	-6.15024	3.70197	-1.70033	0.0449227
sul1_32	Benin	0.00054743	-3.44512	2.15685	-1.62169	0.050683
sul1_37	Benin	0.000551202	-3.51758	2.08237	-1.57993	0.0449227
sul1_33	Benin	0.000553875	-3.20649	2.27326	-1.29882	0.0644537
sul4_1	Benin	0.000562795	-4.85447	3.13049	-1.51773	0.0370381
catB3_2	Benin	0.000578096	-4.07546	3.12049	-1.34135	0.0605475
blaOXA-256_1	Benin	0.000604219	-4.67321	2.77619	-1.57355	0.0545816
sul1_3	Benin	0.000616884	-3.74399	2.86466	-1.25393	0.0527351
sul1_22	Benin	0.000626767	-3.98864	2.81592	-1.40734	0.0565309
sul1_36	Benin	0.000647882	-3.54352	2.13707	-1.54655	0.0644537
sul1_23	Benin	0.000673069	-3.57292	2.45489	-1.41366	0.0545816
ant(2'')-Ia_11	Benin	0.00067557	-5.37608	3.6641	-1.39364	0.0605475
dfrA22_4	Benin	0.000686279	-5.35838	3.89565	-1.3149	0.0370381
sul1_31	Benin	0.000732536	-3.68129	2.65957	-1.35395	0.0625006
sul1_7	Benin	0.000733487	-3.57332	2.25898	-1.48636	0.0604295
sul1_8	Benin	0.000798517	-3.44993	2.35602	-1.45839	0.0605475
aadA13_2	Benin	0.000866356	-3.25419	2.33678	-1.2995	0.0584802
sul1_5	Benin	0.000874811	-3.38556	2.31137	-1.46375	0.0566413
lnu(B)_1	Benin	0.000875188	-6.08878	3.81362	-1.57377	0.0584802
sul1_20	Benin	0.000911392	-3.66591	2.70323	-1.26825	0.0625006
aadA24_1	Benin	0.000955728	-4.07093	3.2115	-1.22837	0.0740746
aadA13_1	Benin	0.000967744	-3.47226	2.8465	-1.07793	0.0643281
sul1_24	Benin	0.000968313	-3.53072	2.64113	-1.35256	0.0623788
sul1_17	Benin	0.000977245	-3.66344	2.56813	-1.32685	0.0643281
blaCMY-103_1	Benin	0.000993945	-6.21216	3.69547	-1.56235	0.0527351
qnrVC1_1	Benin	0.00100887	-5.02317	3.76136	-1.33598	0.0623788
blaOXA-46_1	Benin	0.00117363	-4.60904	3.6109	-1.21807	0.0527351
blaOXA-347_1	Benin	0.00126595	-4.69262	3.19489	-1.53644	0.070313
dfrA15_1	Benin	0.00128481	-4.75561	3.28003	-1.34751	0.050683
ant(2'')-Ia_13	Benin	0.00139727	-5.40517	3.97078	-1.31183	0.0761724
blaOXA-3_1	Benin	0.0014836	-4.92643	3.59287	-1.27627	0.0643281
blaNPS_1	Benin	0.00154955	-4.9059	4.3586	-1.11675	0.0721253
sul3_2	Benin	0.00155179	-5.9846	4.01159	-1.31286	0.0662774
sul2_19	Benin	0.0016595	-3.42459	2.27172	-1.37705	0.0779732
ant(2'')-Ia_2	Benin	0.00166999	-4.79459	3.88674	-1.13426	0.0916183
blaOXA-101_1	Benin	0.00170232	-5.20162	3.90107	-1.29677	0.0740746
tet(36)_1	Benin	0.00183096	-4.67415	4.7404	-1.09691	0.0742192
blaCMY-41_1	Benin	0.0020694	-5.40489	3.73607	-1.35378	0.0800786
blaOXA-240_1	Benin	0.00208341	-3.99866	3.64293	-1.05063	0.0859379
blaOXA-209_1	Benin	0.00215168	-4.32535	3.43943	-1.21008	0.0877197
blaOXA-21_1	Benin	0.00223611	-4.0034	3.18845	-1.19319	0.0799225
blaCMY-152_1	Benin	0.00232664	-5.45218	3.91191	-1.32848	0.0839848
lnu(B)_2	Benin	0.00235577	-5.24462	4.04645	-1.33432	0.0722661
sul2_9	Benin	0.00236057	-3.17359	1.86877	-1.54623	0.103314
lnu(C)_1	Benin	0.00238673	-4.62	3.43926	-1.2468	0.0935676
blaCMY-112_1	Benin	0.00243043	-5.72027	3.99255	-1.30342	0.0974662
mef(A)_4	Benin	0.00248664	-3.71287	3.12226	-1.01206	0.087891
blaOXA-368_1	Benin	0.0025314	-3.77328	2.8065	-1.25971	0.0994156
sul2_15	Benin	0.00267031	-3.47708	1.96683	-1.54626	0.0937504
blaOXA-246_1	Benin	0.00283831	-3.70547	2.59245	-1.28222	0.101563
sul2_10	Benin	0.0028682	-3.37913	2.48684	-1.26823	0.089669
sul2_11	Benin	0.00296323	-3.02219	2.52336	-1.06819	0.0976566
blaOXA-74_1	Benin	0.00327721	-3.31329	2.69368	-1.05906	0.105469
ant(3'')-Ia_1	Benin	0.00332221	-2.83007	2.15656	-1.30348	0.0935676
sul2_12	Benin	0.00358256	-2.93659	2.11304	-1.20814	0.0976566
blaOXA-454_1	Benin	0.00366199	-3.47987	3.10421	-1.00554	0.0916183
lnu(F)_2	Benin	0.00377912	-5.05049	3.86294	-1.16472	0.105263
sul2_3	Benin	0.00385309	-2.62504	1.91335	-1.25598	0.0976566
catB8_1	Benin	0.00409358	-5.09663	4.52715	-1.09165	0.103314
sul2_13	Benin	0.00428301	-3.06285	1.96849	-1.28976	0.105469
dfrA15_4	Benin	0.00434585	-4.61403	3.85363	-1.10158	0.0857704
sul2_18	Benin	0.00448949	-2.83326	1.88136	-1.33487	0.0974662
sul2_17	Benin	0.0047808	-3.07772	2.33625	-1.18602	0.0935676
blaOXA-11_1	Benin	0.0048609	-4.24077	3.71461	-1.06103	0.0996097
sul2_20	Benin	0.00490673	-3.12403	1.85605	-1.50848	0.109162
sul2_1	Benin	0.00493375	-2.96306	2.2683	-1.17925	0.0996097
dfrA7_5	Benin	0.00512661	-4.93283	4.3238	-1.13122	0.0976566
aph(2'')-Ib_1	Benin	0.00513806	-5.29342	4.13688	-1.15147	0.105469
sul2_8	Benin	0.00535408	-2.71133	1.79649	-1.23228	0.115235
mef(B)_1	Benin	0.00559219	-4.29076	3.43685	-1.19368	0.113282
aph(2'')-Id_1	Benin	0.00606405	-6.79104	4.75289	-1.30545	0.11501
cml_1	Benin	0.00615489	-5.60607	4.38429	-1.18379	0.111111
sul2_14	Benin	0.00638515	-3.04265	2.20801	-1.25926	0.111328
aac(6')-Im_1	Benin	0.00645897	-5.11136	4.14851	-1.1234	0.111111
sul2_2	Benin	0.00650282	-2.92655	2.05612	-1.19883	0.109375
blaOXA-233_1	Benin	0.00730136	-3.18958	2.64411	-1.11427	0.11501
lnu(F)_1	Benin	0.00735188	-5.0755	4.43222	-1.10762	0.0917973
dfrA15_3	Benin	0.0075752	-3.90489	3.55403	-0.98976	0.101365
tet(32)_1	Benin	0.00765697	-4.22848	2.31765	-1.53818	0.136719
aadA8b_2	Benin	0.00853127	-2.85329	2.42993	-1.13633	0.140351
blaCMY-57_1	Benin	0.0087455	-4.53911	3.97319	-1.08408	0.0898441
sul2_21	Benin	0.00884055	-2.83474	2.03098	-1.25332	0.128907
ere(A)_1	Benin	0.00888809	-4.88978	5.02339	-0.967989	0.119141
cmlA1_2	Benin	0.0089345	-5.12206	3.97358	-1.13699	0.128907
blaOXA-56_1	Benin	0.00917242	-3.75876	3.34847	-1.01403	0.122807
blaCMY-130_1	Benin	0.00921002	-4.56887	3.70124	-1.04628	0.116959
blaOXA-142_1	Benin	0.00937442	-3.32017	2.89724	-0.972367	0.136452
sul2_7	Benin	0.00954386	-2.90743	2.01582	-1.22157	0.146485
blaOXA-7_1	Benin	0.00976233	-4.40338	4.05584	-1.00914	0.116959
tetB(P)_1_NC	Benin	0.00977882	-4.36936	4.02823	-0.972072	0.113282
aadA17_1	Benin	0.00980134	-3.21892	2.45583	-1.1937	0.13086
aac(3)-IIa_1	Benin	0.00992953	-4.26793	4.47951	-0.902546	0.136452
tetA(P)_2	Benin	0.0100107	-3.8301	3.53235	-0.937624	0.107422
blaOXA-10_1	Benin	0.0100889	-3.10503	2.72687	-0.977242	0.119141
tet(G)_3	Benin	0.0108493	-3.20268	2.90204	-1.08729	0.138402
aadA8b_1	Benin	0.0109571	-3.67444	2.79126	-1.27039	0.125
blaOXA-28_1	Benin	0.0111698	-3.45427	3.19907	-0.947873	0.111328
blaOXA-520_1	Benin	0.0112337	-3.33999	3.29055	-0.963195	0.124757
aph(3'')-Ib_1	Benin	0.0115744	-2.49	2.32536	-1.11551	0.140351
dfrA14_1	Benin	0.011727	-3.29725	3.69296	-0.840067	0.132813
ere(A)_6	Benin	0.0130172	-5.85594	5.90919	-1.02075	0.140625
aadA3_1	Benin	0.0133197	-3.83009	3.22025	-1.04908	0.150391
blaOXA-14_1	Benin	0.0133562	-3.3521	3.14517	-0.936006	0.132813
catA1_1	Benin	0.0134477	-3.88844	3.77209	-0.905236	0.132813
aadA15_1	Benin	0.013759	-2.78907	2.65937	-0.951438	0.157895
dfrA7_1	Benin	0.0140347	-4.80276	4.58069	-0.932872	0.138672
blaOXA-47_1	Benin	0.0140696	-4.57481	4.39612	-1.02715	0.134503
aph(3'')-Ib_5	Benin	0.014139	-2.40706	2.30666	-1.07732	0.144531
blaCMY-38_1	Benin	0.0146508	-4.25888	3.79089	-1.0346	0.138402
floR_1	Benin	0.0148959	-2.91179	2.7359	-0.936774	0.14425
aadA22_1	Benin	0.0159341	-2.82782	2.69378	-1.01459	0.14425
aph(6)-Id_3	Benin	0.0160932	-2.66972	2.61018	-0.979132	0.138672
aadA2_1_NC	Benin	0.0161717	-3.55572	2.7297	-1.22183	0.154297
aadA2_2	Benin	0.0162199	-3.10111	2.55707	-1.15508	0.157895
tetA(P)_3	Benin	0.016272	-4.27782	3.7749	-0.988836	0.13086
blaCMY-61_1	Benin	0.0163622	-4.39611	3.92406	-0.989495	0.136452
blaCMY-16_1	Benin	0.0164219	-4.09523	4.02895	-0.923708	0.119141
aph(2'')-Ia_2	Benin	0.0167916	-3.60639	4.72836	-0.797809	0.164063
blaCMY-2b_1	Benin	0.0169128	-3.73871	3.58447	-0.919298	0.150098
aadA24_1	Benin	0.0170747	-2.5494	2.38579	-0.938978	0.14425
aadA12_1	Benin	0.0171528	-3.1134	2.77906	-0.991049	0.132813
aac(6')-aph(2'')_1	Benin	0.0172239	-3.26095	4.85712	-0.761908	0.152047
aadA2b_1	Benin	0.0174454	-3.60354	2.70818	-1.23723	0.157895
blaCMY-150_2_NG	Benin	0.0177176	-3.26962	3.13362	-0.950714	0.128907
nimE_1	Benin	0.0180222	-5.3095	5.02941	-0.948528	0.13086
dfrA14_2	Benin	0.0180338	-4.20391	4.1853	-0.876265	0.140351
blaOXA-392_1	Benin	0.018051	-4.35768	4.20429	-0.911302	0.142578
blaCMY-2_1	Benin	0.0180601	-4.07249	3.93711	-0.959228	0.136452
blaOXA-4_1	Benin	0.0180655	-3.03937	3.09069	-0.90543	0.146485
aadA8_1	Benin	0.0186465	-3.72464	3.08081	-1.10765	0.144531
blaOXA-16_1	Benin	0.0190868	-3.46202	2.82762	-1.00327	0.136719
tet(G)_2	Benin	0.0198766	-2.93192	2.73081	-1.0058	0.122807
blaCMY-22_1	Benin	0.0199383	-4.24295	4.0149	-0.938718	0.123047
blaCMY-154_1	Benin	0.0206189	-3.47337	3.81983	-0.838511	0.1423
blaCMY-30_1	Benin	0.0209532	-4.04482	3.8961	-0.948469	0.117188
tetA(P)_1	Benin	0.0213228	-3.44597	3.2064	-0.944583	0.13086
blaCMY-14_1	Benin	0.0218633	-4.24452	3.80318	-1.03035	0.142578
blaCMY-69_1	Benin	0.0220142	-4.2399	4.03511	-0.954229	0.125
tet(32)_2	Benin	0.0226646	-2.92792	2.25965	-1.03238	0.157895
blaOXA-31_1	Benin	0.0228692	-3.78988	3.9144	-0.918558	0.152344
blaOXA-251_1	Benin	0.02289	-2.96148	3.40335	-0.842098	0.161794
aadA23_1	Benin	0.0236143	-2.98301	3.2705	-0.829964	0.155946
blaCMY-121_1	Benin	0.0237039	-4.13585	4.14658	-0.89631	0.134766
nimA_1	Benin	0.0237434	-4.47241	4.7966	-0.898358	0.16211
aac(3)-IIa_5	Benin	0.0237986	-3.54188	3.79294	-0.865028	0.154297
floR_2	Benin	0.0241467	-2.4983	3.43126	-0.703989	0.167969
blaOXA-17_1	Benin	0.0241613	-2.84065	3.06318	-0.827979	0.169591
blaCMY-134_1	Benin	0.024207	-3.94438	4.15521	-0.878065	0.134766
sul2_6	Benin	0.0249071	-2.5381	2.47664	-0.863694	0.165692
blaCMY-107_1	Benin	0.0256856	-4.2543	3.9676	-0.874227	0.134766
blaCMY-149_1	Benin	0.0257925	-3.98818	3.85676	-0.92896	0.120858
aph(2'')-Ia_3	Benin	0.0259841	-2.95257	4.114	-0.769965	0.16211
blaCMY-18_1	Benin	0.0262574	-3.91494	4.08919	-0.897726	0.150391
aadA1_3	Benin	0.0284027	-2.55676	2.38044	-0.90258	0.181641
blaCMY-32_1	Benin	0.0286723	-4.21578	4.27777	-0.940906	0.144531
aadA21_1	Benin	0.0288355	-2.27934	2.24166	-0.949227	0.157895
blaCMY-142_1	Benin	0.0289345	-3.50496	3.70685	-0.780498	0.152344
blaOXA-320_1	Benin	0.0294202	-3.24475	3.60572	-0.814304	0.157895
blaCMY-23_1	Benin	0.0298414	-3.89775	4.15958	-0.897096	0.14425
blaCMY-138_1	Benin	0.0299853	-4.2619	3.88235	-0.944481	0.14425
blaCARB-12_1	Benin	0.0300144	-4.13204	4.41887	-0.843013	0.150098
dfrA14_5	Benin	0.0306844	-3.68403	4.38781	-0.777626	0.166016
dfrA14_4	Benin	0.0310309	-2.98261	3.43816	-0.766409	0.177735
sul2_5	Benin	0.0312538	-2.64423	3.25188	-0.728309	0.15625
blaCMY-146_1	Benin	0.031346	-4.10343	4.33927	-0.875794	0.146485
aadA1_2	Benin	0.0327207	-2.94206	2.83762	-0.954574	0.169591
ARR-3_4	Benin	0.0335644	-3.9799	4.07886	-0.84203	0.163743
blaCMY-143_1	Benin	0.033619	-4.02318	4.02094	-0.900904	0.142578
aph(3'')-Ib_2	Benin	0.0341023	-2.66827	2.57016	-1.0242	0.163743
blaCMY-156_1	Benin	0.0341124	-3.56409	4.01541	-0.765654	0.166016
ant(2'')-Ia_4	Benin	0.0345092	-2.67668	3.36036	-0.721292	0.169922
blaOXA-119_1	Benin	0.0353607	-2.6352	4.57544	-0.602762	0.199219
blaCMY-42_1	Benin	0.0354451	-3.9069	4.22904	-0.826072	0.142578
blaCMY-141_1	Benin	0.0357329	-3.72941	3.98948	-0.91645	0.144531
blaCMY-21_1	Benin	0.0358606	-3.97314	4.0019	-0.86586	0.152344
dfrB5_1	Benin	0.0382721	-3.71672	4.09354	-0.887206	0.152047
lnu(D)_1	Benin	0.038957	-4.14083	4.12017	-0.913942	0.167642
aph(6)-Id_2	Benin	0.0394008	-2.09108	2.39712	-0.868636	0.183594
aac(3)-IIe_1	Benin	0.0394295	-3.39571	4.20617	-0.753255	0.181641
ant(2'')-Ia_5	Benin	0.0400303	-3.08263	4.25958	-0.691201	0.167969
ant(2'')-Ia_3	Benin	0.04007	-3.93843	4.29346	-0.831271	0.191033
blaCMY-58_1	Benin	0.0416724	-3.88367	4.0724	-0.841359	0.160156
blaCMY-153_1	Benin	0.0419218	-3.89286	4.07503	-0.868596	0.158203
aph(6)-Id_5	Benin	0.0423155	-2.2245	2.31072	-0.944235	0.19336
tet(Q)_2	Benin	0.044049	-1.80353	2.92953	-0.646043	0.187135
blaCMY-24_1	Benin	0.0443652	-3.66341	4.02996	-0.79284	0.169591
blaOXA-183_1	Benin	0.0449923	-3.29313	4.06313	-0.711543	0.177735
cat_2	Benin	0.0469504	-3.55041	3.26718	-0.850736	0.203125
aph(6)-Id_1	Benin	0.0474497	-2.17438	2.47954	-0.882372	0.189453
blaCMY-59_1_NG	Benin	0.0475802	-3.72887	4.41039	-0.749917	0.183594
blaCMY-56_1	Benin	0.048497	-3.78646	4.04192	-0.83983	0.152344
blaCMY-76_1	Benin	0.0485903	-3.60305	3.99085	-0.777454	0.17154
dfrA14_3	Benin	0.0487045	-3.44525	4.47285	-0.732131	0.196881
blaCMY-43_1	Benin	0.048732	-3.65088	4.09569	-0.821311	0.167969
ant(2'')-Ia_7	Benin	0.049246	-3.7563	4.3294	-0.785503	0.192983
blaCMY-111_1	Benin	0.0495487	-3.72896	4.17201	-0.788846	0.171875
blaOXA-373_1	Finland	6.51874e-05	5.93083	3.26145	1.73879	0.0117221
erm(B)_18	Finland	6.78933e-05	4.33404	2.50817	1.72452	0.0136747
blaOXA-212_1	Finland	7.92374e-05	5.49323	3.40063	1.62794	0.0136747
erm(B)_21	Finland	8.51023e-05	4.83423	3.01845	1.51279	0.0195332
blaOXA-309_1	Finland	0.00011326	4.73509	2.97243	1.5695	0.0156275
erm(B)_10	Finland	0.000118132	5.32021	3.15009	1.64317	0.0273452
erm(B)_9	Finland	0.0001894	3.4999	2.40576	1.38331	0.0253427
blaOXA-334_1	Finland	0.000224815	5.33876	3.7946	1.37204	0.0312512
blaOXA-299_1	Finland	0.000407089	4.71965	3.44515	1.29475	0.0371104
blaOXA-281_1	Finland	0.000408825	4.6646	3.13184	1.49681	0.0428859
erm(B)_12	Finland	0.000415013	4.12257	2.98044	1.40334	0.0428859
blaOXA-427_1	Finland	0.000440139	4.77387	3.7878	1.2459	0.0351573
blaOXA-280_1	Finland	0.000546152	5.03829	3.26752	1.54438	0.0488289
erm(B)_6	Finland	0.000719276	3.80661	2.81343	1.31404	0.0623788
erm(B)_22	Finland	0.00100998	3.71577	3.01243	1.14806	0.0605475
erm(B)_1	Finland	0.00102145	3.56211	2.911	1.11913	0.0664068
blaOXA-211_1	Finland	0.00207846	6.5027	4.21619	1.4467	0.0683599
tet(39)_1	Finland	0.00213897	3.9627	3.23196	1.17514	0.089669
erm(B)_26	Finland	0.00239292	3.35893	2.97385	1.08527	0.0761724
erm(B)_23	Finland	0.00372492	3.31866	2.92541	1.05268	0.087891
erm(B)_11	Finland	0.00376457	4.15345	3.3841	1.14251	0.089669
erm(B)_7	Finland	0.00433782	2.97107	2.69344	1.01663	0.0898441
erm(B)_2	Finland	0.00532345	3.42835	2.98072	1.15061	0.0799225
blaOXA-333_1	Finland	0.00684608	5.41578	4.27035	1.2118	0.109375
erm(B)_15	Finland	0.00761423	3.05819	2.91736	0.963519	0.103314
ampH_2	Finland	0.00799591	4.46028	4.11833	1.04344	0.111328
aac(6')-IIa_1	Finland	0.0127748	2.82368	2.8638	0.910804	0.132813
blaMOX-5_1	Finland	0.0142261	3.10692	4.21948	0.807406	0.128907
blaOXA-296_1	Finland	0.0259478	4.01818	5.51241	0.809961	0.134503
blaMOX-3_1	Finland	0.0321438	4.1696	4.43639	0.85326	0.16211
blaOXA-58_1	Finland	0.0410252	4.32131	4.76368	0.849967	0.165692
imiH_1	Finland	0.0436043	3.29397	4.17563	0.683757	0.165692
aadA10_1	Finland	0.0495079	2.07639	2.90472	0.66843	0.196881

## Sheet: Table S2B
gene	country	wi.eBH	diff.btw	diff.win	effect	overlap
blaCMY-4_1	Burkina Faso	1.58832e-05	-7.15393	2.46155	-2.81981	0.00585465
dfrA15_2	Burkina Faso	1.76444e-05	-6.18599	2.91938	-2.12515	0.00585465
blaOXA-101_1	Burkina Faso	3.12124e-05	-6.92332	3.63649	-1.89356	0.0117221
dfrA15_4	Burkina Faso	3.90727e-05	-5.62552	3.1773	-1.73698	0.0156275
blaCMY-2_1	Burkina Faso	4.71345e-05	-5.79584	3.0863	-1.78524	0.015597
blaVEB-6_1	Burkina Faso	5.05458e-05	-5.22388	2.98748	-1.76354	0.0175461
blaOXA-56_1	Burkina Faso	5.10382e-05	-5.26107	2.92214	-1.7048	0.0214443
tet(A)_1	Burkina Faso	6.62681e-05	-4.17319	2.52842	-1.6593	0.0371104
blaCMY-121_1	Burkina Faso	6.84851e-05	-5.93094	3.29575	-1.77138	0.0292411
blaOXA-46_1	Burkina Faso	7.1647e-05	-5.47884	3.50814	-1.50438	0.0234392
sul2_13	Burkina Faso	7.17267e-05	-3.08153	1.7225	-1.74952	0.0351573
dfrA15_1	Burkina Faso	7.30776e-05	-5.99437	3.24146	-1.70377	0.0311903
sul2_11	Burkina Faso	7.56029e-05	-3.08243	1.97317	-1.39722	0.0311903
catQ_1	Burkina Faso	7.60958e-05	-5.44477	3.29395	-1.60097	0.0253427
blaVEB-7_1	Burkina Faso	8.41062e-05	-5.39478	2.90017	-1.76268	0.0272919
cmlA1_1	Burkina Faso	9.2182e-05	-5.84344	2.10694	-2.44437	0.0390635
sul2_20	Burkina Faso	9.95367e-05	-3.09294	1.6694	-1.80488	0.0351573
sul2_9	Burkina Faso	0.000102087	-3.00052	1.63116	-1.74057	0.0331396
blaCMY-32_1	Burkina Faso	0.00010236	-5.9133	3.27926	-1.66027	0.0292982
sul2_8	Burkina Faso	0.000110865	-2.54173	1.57109	-1.61452	0.0331396
sul2_19	Burkina Faso	0.000130109	-3.40021	1.77476	-1.82497	0.0389873
blaOXA-7_1	Burkina Faso	0.000133694	-5.74796	3.60177	-1.50355	0.0350888
blaCMY-153_1	Burkina Faso	0.000138015	-5.66808	3.33281	-1.65005	0.0390635
blaCMY-69_1	Burkina Faso	0.000140203	-5.87717	3.36231	-1.59878	0.0389873
sul2_1	Burkina Faso	0.000143355	-3.04736	1.94231	-1.41046	0.050683
blaCMY-15_1	Burkina Faso	0.000147023	-5.71329	3.31176	-1.78327	0.0273452
blaCMY-42_1	Burkina Faso	0.000147461	-5.4825	3.1973	-1.55434	0.0409366
blaVEB-1_3	Burkina Faso	0.000152786	-5.08186	2.93631	-1.72365	0.0429696
sul2_18	Burkina Faso	0.000153664	-2.86873	1.6443	-1.6676	0.0350888
blaVEB-5_1	Burkina Faso	0.000154488	-5.22006	3.3231	-1.51774	0.0410166
blaCMY-30_1	Burkina Faso	0.000155481	-5.09112	3.16159	-1.66975	0.0311903
tet(A)_6	Burkina Faso	0.000165275	-3.74335	2.31372	-1.5876	0.0390635
blaCMY-94_1	Burkina Faso	0.000173203	-5.17662	3.16533	-1.55926	0.0370381
sul1_14	Burkina Faso	0.000176444	-3.0098	1.86656	-1.54545	0.0449227
blaCMY-62_1	Burkina Faso	0.000177285	-5.47789	3.44569	-1.5073	0.050782
sul2_14	Burkina Faso	0.000177331	-3.10487	1.79603	-1.63851	0.0448351
sul2_10	Burkina Faso	0.000180413	-3.33351	2.08272	-1.55644	0.050683
tet(A)_4	Burkina Faso	0.000181548	-3.43887	1.99973	-1.58243	0.050782
sul2_12	Burkina Faso	0.000189749	-3.04396	1.76999	-1.66357	0.0546882
sul1_37	Burkina Faso	0.000192401	-2.86968	1.85712	-1.48867	0.0390635
blaCMY-57_1	Burkina Faso	0.000193756	-5.78218	3.41178	-1.62772	0.050683
lsa(E)_1	Burkina Faso	0.000195261	-5.03484	3.2374	-1.48326	0.0488289
sul1_25	Burkina Faso	0.000200684	-2.89663	1.94691	-1.52092	0.0604295
sul2_7	Burkina Faso	0.000207114	-3.08869	1.58678	-1.77101	0.0448351
blaCMY-148_1	Burkina Faso	0.000213129	-5.51764	3.37706	-1.55333	0.0370381
catB8_1	Burkina Faso	0.000214336	-4.73248	3.31905	-1.37092	0.0546882
sul1_26	Burkina Faso	0.000215518	-2.94592	2.08323	-1.33388	0.0584802
blaCMY-54_1	Burkina Faso	0.00021647	-5.4166	3.35749	-1.56225	0.0389873
blaCMY-45_1	Burkina Faso	0.000218861	-5.52969	3.36161	-1.59995	0.050683
sul1_38	Burkina Faso	0.000222058	-3.13569	2.40541	-1.19191	0.0468758
sul2_21	Burkina Faso	0.0002278	-2.8734	1.63825	-1.70859	0.0467844
sul1_33	Burkina Faso	0.000228771	-2.58068	2.09703	-1.13857	0.0527351
sul2_2	Burkina Faso	0.00023793	-2.81552	1.60525	-1.60821	0.0527351
blaCMY-31_1	Burkina Faso	0.000240233	-5.64684	3.29428	-1.60237	0.0467844
sul2_17	Burkina Faso	0.000247924	-2.91589	1.94758	-1.3978	0.0487337
blaCMY-146_1	Burkina Faso	0.000249348	-5.16344	3.49	-1.42817	0.0623788
sul2_3	Burkina Faso	0.000251321	-2.40565	1.50877	-1.52712	0.0565309
blaVEB-1_1	Burkina Faso	0.00025499	-5.21726	3.50838	-1.44726	0.0467844
sul1_30	Burkina Faso	0.000256717	-2.95532	1.73409	-1.71539	0.0625006
blaCMY-149_1	Burkina Faso	0.00026328	-5.4297	3.47666	-1.43049	0.0467844
blaCMY-27_1	Burkina Faso	0.000269199	-5.53635	3.47829	-1.50727	0.0488289
blaVEB-4_1	Burkina Faso	0.000270239	-5.29752	3.4591	-1.45674	0.0605475
sul1_10	Burkina Faso	0.000271857	-2.96869	1.79986	-1.52997	0.0527351
sul1_29	Burkina Faso	0.000274493	-2.87575	1.76664	-1.49779	0.0566413
tet(C)_3	Burkina Faso	0.000275053	-3.21522	2.28101	-1.31988	0.0683599
blaCMY-43_1	Burkina Faso	0.000275696	-5.80578	3.37322	-1.64858	0.0410166
blaCMY-29_1	Burkina Faso	0.000280311	-5.38947	3.27029	-1.54431	0.0468758
blaCMY-7_1	Burkina Faso	0.000282073	-5.44704	3.32854	-1.61098	0.0526323
blaCMY-130_1	Burkina Faso	0.000282547	-5.82714	3.19843	-1.72872	0.050683
blaCARB-11_1	Burkina Faso	0.000285879	-4.58978	3.20272	-1.36835	0.0429696
blaCMY-56_1	Burkina Faso	0.000289126	-5.64982	3.40937	-1.59173	0.0487337
sul1_9	Burkina Faso	0.000300421	-3.19358	1.85169	-1.53533	0.0604295
tet(C)_2	Burkina Faso	0.000301852	-3.08995	2.24619	-1.35509	0.0625006
blaCMY-60_1	Burkina Faso	0.000309867	-5.49018	3.30752	-1.61157	0.0428859
dfrB5_1	Burkina Faso	0.00031001	-6.13836	3.81486	-1.55618	0.0449227
blaCMY-22_1	Burkina Faso	0.000312037	-5.97958	3.43523	-1.62302	0.0428859
floR_1	Burkina Faso	0.000322241	-3.29944	2.1482	-1.3635	0.0448351
sul2_15	Burkina Faso	0.000322488	-3.08542	1.84907	-1.55747	0.0468758
blaCMY-107_1	Burkina Faso	0.000322707	-5.80875	3.44932	-1.58432	0.0584802
sul1_32	Burkina Faso	0.00034533	-2.87087	1.87056	-1.43728	0.0546882
blaVEB-2_1	Burkina Faso	0.000347424	-5.09135	3.65873	-1.2712	0.0643281
sul1_27	Burkina Faso	0.000354024	-2.52611	1.84943	-1.36548	0.0605475
blaVEB-1_4	Burkina Faso	0.000355125	-4.97867	3.45777	-1.32788	0.050683
blaCMY-55_1	Burkina Faso	0.000360654	-5.4108	3.30644	-1.48512	0.050782
sul1_28	Burkina Faso	0.00037377	-2.9509	2.26782	-1.23316	0.0585944
sul1_15	Burkina Faso	0.000376306	-2.7879	2.30669	-1.13046	0.0643281
blaCMY-20_1	Burkina Faso	0.000379443	-5.29663	3.42726	-1.5783	0.0545816
sul4_1	Burkina Faso	0.000382664	-4.81575	3.74815	-1.30451	0.0545816
sul1_18	Burkina Faso	0.000393629	-2.84275	2.04362	-1.27439	0.0682267
blaCMY-16_1	Burkina Faso	0.000397209	-5.36096	3.59085	-1.43057	0.050782
blaCMY-6_1	Burkina Faso	0.000400369	-5.01085	3.55422	-1.27293	0.0683599
blaCMY-38_1	Burkina Faso	0.000407193	-5.55262	3.56319	-1.48824	0.0545816
blaCMY-61_1	Burkina Faso	0.00040739	-5.64198	3.50556	-1.53099	0.0545816
blaCMY-59_1_NG	Burkina Faso	0.000410407	-5.71661	3.60839	-1.45167	0.0527351
sul1_21	Burkina Faso	0.000411902	-2.8846	1.97303	-1.42063	0.0625006
tet(G)_3	Burkina Faso	0.000417215	-3.07413	2.48723	-1.22379	0.0643281
blaVEB-3_1	Burkina Faso	0.000419012	-4.42943	2.98563	-1.36804	0.0448351
blaCMY-95_1	Burkina Faso	0.00042712	-5.67715	3.73165	-1.38283	0.0643281
blaCARB-2_1	Burkina Faso	0.000428345	-5.35413	3.18537	-1.59804	0.0585944
blaCMY-134_1	Burkina Faso	0.000442086	-5.36551	3.51466	-1.40654	0.0644537
sul1_35	Burkina Faso	0.000446962	-3.62119	2.11962	-1.62222	0.0625006
sul1_20	Burkina Faso	0.000447077	-3.04815	2.23846	-1.29356	0.070176
blaCMY-111_1	Burkina Faso	0.000447314	-5.73295	3.38453	-1.53976	0.0584802
blaCMY-141_1	Burkina Faso	0.000447768	-5.41364	3.39248	-1.46277	0.0527351
sul1_39	Burkina Faso	0.000448463	-3.03479	2.27699	-1.36576	0.0644537
sul1_17	Burkina Faso	0.000460275	-2.93763	2.24447	-1.27741	0.0722661
blaOXA-28_1	Burkina Faso	0.000461399	-4.57205	3.16948	-1.39243	0.0545816
blaCMY-23_1	Burkina Faso	0.000475694	-5.77028	3.6156	-1.63495	0.0526323
blaCMY-131_1	Burkina Faso	0.000477708	-4.91502	3.49234	-1.33759	0.0545816
sul1_3	Burkina Faso	0.000496394	-2.9186	2.44828	-1.19915	0.0820317
sul1_11	Burkina Faso	0.000500941	-2.94026	1.98871	-1.4089	0.0740746
blaCMY-58_1	Burkina Faso	0.000501369	-5.67958	3.46058	-1.49808	0.050683
blaCMY-17_1	Burkina Faso	0.000518181	-5.66812	3.44706	-1.48378	0.050683
blaCMY-14_1	Burkina Faso	0.000534309	-5.82956	3.91625	-1.45652	0.0604295
blaCMY-138_1	Burkina Faso	0.000559833	-5.70947	3.58858	-1.49656	0.070176
sul1_2	Burkina Faso	0.000586224	-3.14373	2.20151	-1.3185	0.0800786
catB3_1	Burkina Faso	0.000591582	-3.72901	2.89697	-1.20885	0.0683599
sul1_34	Burkina Faso	0.000599646	-3.38789	2.11391	-1.49329	0.0761724
sul1_5	Burkina Faso	0.000610709	-2.71948	1.87175	-1.39326	0.0779732
blaCMY-139_1	Burkina Faso	0.000610857	-4.88145	3.28414	-1.35971	0.0664068
blaCMY-142_1	Burkina Faso	0.000618293	-5.2968	3.51792	-1.48591	0.0664068
catB3_2	Burkina Faso	0.000627658	-3.55631	2.87243	-1.14618	0.0761724
sul1_24	Burkina Faso	0.000629507	-2.88177	2.45444	-1.10667	0.0643281
blaCMY-150_2_NG	Burkina Faso	0.000636711	-3.65033	2.73747	-1.33098	0.0781255
blaCMY-24_1	Burkina Faso	0.000659058	-5.4333	3.67009	-1.35238	0.0722661
blaCMY-12_1	Burkina Faso	0.000659581	-5.17417	3.4911	-1.4246	0.070313
blaCMY-133_1	Burkina Faso	0.000673269	-5.88663	3.62851	-1.5094	0.0664068
blaAER-1_1	Burkina Faso	0.000674727	-4.26876	3.20438	-1.22084	0.0662774
blaCMY-132_1	Burkina Faso	0.000685926	-5.35862	3.50331	-1.39862	0.0683599
blaCMY-33_1	Burkina Faso	0.00069443	-5.51159	3.77697	-1.36131	0.0585944
ant(2'')-Ia_6	Burkina Faso	0.000695509	-4.49192	3.63085	-1.14512	0.0781255
blaCMY-18_1	Burkina Faso	0.000698444	-5.69207	3.47323	-1.51514	0.0623788
sul1_22	Burkina Faso	0.00070439	-3.10615	2.45072	-1.31279	0.0742192
blaOXA-19_1	Burkina Faso	0.000716168	-4.43748	3.45613	-1.1671	0.0527351
sul1_19	Burkina Faso	0.000718647	-2.91192	1.92178	-1.43653	0.0722661
sul1_36	Burkina Faso	0.000748468	-2.90846	1.85013	-1.4488	0.0838211
blaCMY-147_1	Burkina Faso	0.000786997	-5.54318	3.55095	-1.51355	0.0605475
tet(A)_3	Burkina Faso	0.000799032	-3.69116	2.24649	-1.44366	0.087891
blaCMY-143_1	Burkina Faso	0.000826023	-5.57599	3.69587	-1.39674	0.0643281
sul1_31	Burkina Faso	0.00083834	-2.89408	2.2386	-1.21444	0.0800786
sul1_7	Burkina Faso	0.000851188	-2.8985	2.01304	-1.30297	0.0683599
lnu(F)_3	Burkina Faso	0.00085471	-5.29882	4.03515	-1.24338	0.0800786
sul1_8	Burkina Faso	0.000888105	-2.72831	2.07986	-1.2209	0.0800786
lnu(B)_1	Burkina Faso	0.000888883	-4.64129	3.67944	-1.18137	0.0857704
floR_2	Burkina Faso	0.00090286	-2.99748	2.72352	-1.04196	0.103516
blaCMY-156_1	Burkina Faso	0.000908536	-4.92343	3.63838	-1.31592	0.0644537
mef(A)_4	Burkina Faso	0.000915656	-3.89097	3.14255	-1.14587	0.0779732
nimA_1	Burkina Faso	0.00093972	-5.51161	4.43334	-1.1873	0.0781255
blaCARB-50_1_NG	Burkina Faso	0.000950358	-3.43072	2.35349	-1.37976	0.0662774
blaCMY-21_1	Burkina Faso	0.000971187	-5.31873	3.64346	-1.35426	0.0604295
ant(2'')-Ia_10	Burkina Faso	0.00100841	-3.67979	3.02237	-1.16609	0.0820317
blaCMY-25_1	Burkina Faso	0.0010275	-4.1818	3.2545	-1.15691	0.0898441
blaOXA-13_1	Burkina Faso	0.00103494	-4.47013	3.54023	-1.14429	0.0721253
blaCMY-2b_1	Burkina Faso	0.00104751	-5.10835	3.41138	-1.46386	0.0683599
ant(2'')-Ia_17	Burkina Faso	0.00106911	-3.76506	3.11273	-1.08296	0.0818718
blaCMY-44_1	Burkina Faso	0.00106983	-5.04671	3.62051	-1.23119	0.0857704
tet(A)_5	Burkina Faso	0.00113281	-3.32455	2.38041	-1.33263	0.0877197
blaCMY-154_1	Burkina Faso	0.00116492	-4.49426	3.44329	-1.25736	0.0781255
aadA24_1	Burkina Faso	0.00118049	-3.4216	3.41807	-0.967201	0.0722661
blaCARB-3_1	Burkina Faso	0.00119616	-3.61714	2.5896	-1.29075	0.0721253
tet(C)_1_NC	Burkina Faso	0.00120962	-3.46905	3.09208	-1.04	0.0740746
dfrA15_3	Burkina Faso	0.00124678	-4.28748	3.37859	-1.22439	0.0779732
sul2_6	Burkina Faso	0.00135662	-2.74651	2.11164	-1.22472	0.0976566
tet(G)_2	Burkina Faso	0.00145549	-2.63534	2.27296	-1.1074	0.0800786
sul1_23	Burkina Faso	0.00147165	-2.8232	2.28676	-1.0702	0.0781255
blaCMY-5_1	Burkina Faso	0.00148526	-4.77127	3.44924	-1.2542	0.0662774
blaOXA-147_1	Burkina Faso	0.00152977	-4.03645	3.48429	-1.1347	0.0839848
qnrVC4_1	Burkina Faso	0.00155967	-5.27543	4.05379	-1.17061	0.0761724
blaCMY-102_1	Burkina Faso	0.0015831	-4.43829	3.47133	-1.16021	0.0935676
blaCMY-36_1	Burkina Faso	0.00159647	-4.72636	3.58562	-1.25981	0.0644537
blaCMY-145_1	Burkina Faso	0.00162281	-4.60734	3.32689	-1.26896	0.0625006
aadA24_1	Burkina Faso	0.00166333	-2.75645	2.19567	-1.18007	0.0839848
cml_1	Burkina Faso	0.00166396	-5.63714	3.67897	-1.38241	0.0996097
ant(3'')-Ia_1	Burkina Faso	0.00167442	-2.31148	1.94506	-1.1632	0.103314
tetB(P)_1_NC	Burkina Faso	0.00178662	-4.68732	3.70447	-1.16231	0.0877197
blaBIL-1_1	Burkina Faso	0.00181988	-4.95839	3.65065	-1.33198	0.0838211
blaCMY-140_1	Burkina Faso	0.00187189	-4.64158	3.69791	-1.26882	0.0740746
sul2_5	Burkina Faso	0.00190635	-2.79374	2.56529	-1.03646	0.0857704
blaOXA-183_1	Burkina Faso	0.0019964	-4.42403	3.81109	-1.09952	0.0957035
blaCARB-1_1	Burkina Faso	0.00225932	-4.32392	3.421	-1.20824	0.0994156
blaCMY-35_1	Burkina Faso	0.00238427	-4.56173	3.45298	-1.20937	0.0839848
tet(A)_2	Burkina Faso	0.00256544	-3.26195	2.03504	-1.39862	0.0974662
lnu(B)_2	Burkina Faso	0.00258456	-4.01357	3.68944	-1.04166	0.105263
qnrVC5_1	Burkina Faso	0.00283396	-5.2881	4.11688	-1.16116	0.0820317
blaCMY-28_1	Burkina Faso	0.00306567	-4.65439	3.84631	-1.22674	0.103516
blaCMY-125_1	Burkina Faso	0.00313229	-4.50772	3.61806	-1.11726	0.0974662
blaCMY-103_1	Burkina Faso	0.00334604	-3.81676	3.27641	-1.06533	0.0935676
blaVEB-8_1	Burkina Faso	0.00336512	-4.44418	3.6116	-1.18136	0.0898441
blaTLA-1_1	Burkina Faso	0.0034493	-5.10059	4.2228	-1.13857	0.0800786
ant(2'')-Ia_9	Burkina Faso	0.00377264	-3.87159	3.25826	-1.04216	0.113282
cmlA1_2	Burkina Faso	0.00384154	-5.29133	3.1622	-1.4413	0.119141
blaOXA-3_1	Burkina Faso	0.00415365	-4.20237	3.58492	-1.07582	0.0976566
ant(2'')-Ia_19	Burkina Faso	0.00421182	-4.24041	3.981	-0.971609	0.111328
blaCMY-99_1	Burkina Faso	0.00474706	-4.78781	3.7175	-1.13225	0.0996097
aadA22_1	Burkina Faso	0.00505378	-2.57762	2.47563	-0.962028	0.11501
blaCARB-6_1	Burkina Faso	0.00544201	-3.78565	3.24291	-1.10002	0.089669
blaCMY-34_1	Burkina Faso	0.00547967	-4.08584	3.66923	-1.04577	0.103516
cmlB1_1	Burkina Faso	0.00572207	-4.3741	3.97628	-0.966451	0.125
blaOXA-35_1	Burkina Faso	0.00646226	-4.37677	4.26214	-0.943199	0.125
aadA15_1	Burkina Faso	0.00684015	-2.57632	2.31784	-0.95326	0.130605
blaVIM-5_1	Burkina Faso	0.00697979	-4.97514	4.47793	-1.02263	0.107422
blaOXA-246_1	Burkina Faso	0.00715339	-2.77711	2.23237	-1.12465	0.134503
aadA17_1	Burkina Faso	0.00780478	-2.87017	2.13597	-1.18333	0.138402
aadA1_3	Burkina Faso	0.00781319	-2.62359	2.27417	-1.08482	0.119141
blaLAT-1_1	Burkina Faso	0.00817281	-4.2676	3.83563	-1.11009	0.0916183
aadA21_1	Burkina Faso	0.00864881	-2.277	2.09998	-1.02366	0.144531
blaOXA-21_1	Burkina Faso	0.00874339	-3.25444	3.41058	-0.858326	0.123047
blaOXA-145_1	Burkina Faso	0.00912708	-3.2873	3.16619	-0.928451	0.118909
blaCMY-53_1	Burkina Faso	0.00943431	-3.95883	3.69054	-1.00787	0.111328
blaOXA-13_1	Burkina Faso	0.00995757	-3.35747	3.35179	-0.948274	0.134503
aadA8b_1	Burkina Faso	0.0109915	-2.67095	2.39011	-1.03032	0.138672
aadA13_1	Burkina Faso	0.0111301	-2.3379	2.80867	-0.767599	0.142578
aadA23_1	Burkina Faso	0.0120664	-2.82364	2.82908	-0.873992	0.140625
qnrVC1_1	Burkina Faso	0.0132829	-4.21509	4.37503	-0.948172	0.150391
aadA4_1	Burkina Faso	0.0139652	-3.56446	3.96667	-0.807913	0.136719
aadA8b_2	Burkina Faso	0.0141957	-2.49481	2.18282	-1.03587	0.163743
blaOXA-368_1	Burkina Faso	0.0147342	-2.73585	2.55967	-0.938219	0.138672
aadA2b_1	Burkina Faso	0.0154617	-2.47891	2.13143	-1.05371	0.150391
aadA1_2	Burkina Faso	0.0154655	-2.92398	2.69092	-0.980588	0.154297
aadA2_1_NC	Burkina Faso	0.0169243	-2.49659	2.32847	-0.975115	0.148438
tetA(P)_2	Burkina Faso	0.0169473	-3.26842	3.25177	-0.847559	0.128655
aadA12_1	Burkina Faso	0.0196719	-2.56532	2.51954	-0.930004	0.15625
aph(3'')-Ib_1	Burkina Faso	0.0202176	-1.81788	1.91795	-0.904011	0.173828
ant(2'')-Ia_11	Burkina Faso	0.0205783	-3.3209	3.9213	-0.765509	0.169922
lnu(F)_2	Burkina Faso	0.0206484	-3.46497	3.80535	-0.858055	0.148148
aph(3')-Ib_2	Burkina Faso	0.0208462	-3.60808	3.92002	-0.856922	0.154297
blaVIM-38_1	Burkina Faso	0.0209733	-4.36014	4.71385	-0.847232	0.148148
blaOXA-74_1	Burkina Faso	0.0211505	-2.28688	2.4671	-0.818666	0.142578
aadA1_4	Burkina Faso	0.0218071	-2.2294	2.1601	-0.967535	0.167969
aadA3_1	Burkina Faso	0.0220044	-2.56781	2.8521	-0.805128	0.173489
aadA8_1	Burkina Faso	0.0231287	-2.61431	2.59833	-0.838494	0.177388
qnrVC3_1	Burkina Faso	0.0242652	-4.22597	4.53186	-0.861586	0.117188
aadA2_2	Burkina Faso	0.0246352	-2.29716	2.35454	-0.93549	0.160156
aadA13_2	Burkina Faso	0.0258988	-2.09729	2.57968	-0.743494	0.165692
blaOXA-233_1	Burkina Faso	0.0276019	-2.02838	2.33466	-0.817925	0.173489
catA1_1	Burkina Faso	0.0280807	-3.66685	4.31566	-0.742233	0.175781
blaCARB-4_1	Burkina Faso	0.0292625	-4.21686	4.59888	-0.896209	0.1423
tet(32)_1	Burkina Faso	0.0297491	-2.26796	2.43302	-0.907406	0.169591
ere(A)_1	Burkina Faso	0.0319089	-4.01118	4.6341	-0.796519	0.189084
blaOXA-240_1	Burkina Faso	0.0323489	-2.49885	3.62088	-0.673719	0.185547
blaVIM-49_1	Burkina Faso	0.0341248	-4.21073	4.58768	-0.872906	0.148438
ant(2'')-Ia_13	Burkina Faso	0.0341926	-3.73152	4.03538	-0.819845	0.199219
blaCMY-112_1	Burkina Faso	0.0352672	-2.87735	3.33672	-0.722701	0.160156
ant(2'')-Ia_2	Burkina Faso	0.0362248	-2.8479	3.64916	-0.705533	0.169922
tetA(P)_1	Burkina Faso	0.0376601	-2.81024	3.23787	-0.807807	0.150391
dfrA1_17	Burkina Faso	0.0378252	-3.59564	4.0631	-0.802768	0.175439
aph(3'')-Ib_5	Burkina Faso	0.0381709	-1.6259	1.89548	-0.86571	0.194932
tetA(P)_3	Burkina Faso	0.0408338	-3.43815	3.85284	-0.813691	0.153996
blaCMY-152_1	Burkina Faso	0.0418363	-2.70922	3.50992	-0.685031	0.167969
dfrA22_4	Burkina Faso	0.0419545	-3.07957	3.76199	-0.728586	0.171875
dfrA14_2	Burkina Faso	0.0431012	-3.81204	4.28582	-0.793793	0.203125
dfrA14_1	Burkina Faso	0.0447661	-3.21893	4.21494	-0.749139	0.181641
blaOXA-256_1	Burkina Faso	0.0448983	-1.57109	2.01802	-0.712125	0.194932
dfrA14_4	Burkina Faso	0.0458199	-3.05235	3.58466	-0.76917	0.189453
aph(3')-Ib_1	Burkina Faso	0.0490654	-3.4366	4.06761	-0.774191	0.173489
dfrA14_5	Burkina Faso	0.0492943	-3.38963	4.50214	-0.70029	0.189453
blaOXA-16_1	Burkina Faso	0.0494399	-2.07108	2.71466	-0.658006	0.196881
blaOXA-334_1	Finland	4.30306e-05	5.26296	3.62993	1.52576	0.0116992
blaOXA-299_1	Finland	5.47146e-05	5.4817	3.83673	1.52847	0.0156275
blaOXA-309_1	Finland	5.68591e-05	5.26103	3.19189	1.61439	0.0292982
blaOXA-212_1	Finland	7.1315e-05	6.06228	3.73543	1.6233	0.0292982
blaOXA-373_1	Finland	0.000228525	5.37887	3.16924	1.58916	0.0526323
blaOXA-281_1	Finland	0.000268193	5.3117	3.2979	1.48242	0.0312512
blaOXA-280_1	Finland	0.000512626	5.47403	3.44385	1.53341	0.050782
blaOXA-211_1	Finland	0.00158025	7.15956	4.03108	1.61539	0.0683599
erm(B)_10	Finland	0.00172096	4.64352	3.6725	1.17361	0.103516
erm(B)_6	Finland	0.00235258	3.71195	3.1599	1.07762	0.118909
erm(B)_9	Finland	0.00267238	4.02595	3.58542	1.09196	0.117188
erm(B)_21	Finland	0.00279187	4.72424	3.81091	1.1155	0.117188
erm(B)_18	Finland	0.0028634	4.25702	3.57828	1.11211	0.113061
erm(B)_22	Finland	0.00382023	4.18292	3.56425	1.0752	0.105469
blaOXA-333_1	Finland	0.0038314	5.7319	4.1535	1.24285	0.0917973
erm(B)_12	Finland	0.00497873	3.5969	3.29087	1.00159	0.13086
erm(B)_7	Finland	0.00700258	3.45022	3.17832	0.973165	0.124757
erm(B)_26	Finland	0.00836745	3.40709	3.39894	0.900306	0.125
ant(6)-Ia_3	Finland	0.0111064	3.09098	3.42116	0.861218	0.16211
erm(B)_1	Finland	0.0141937	3.44613	3.40686	0.891288	0.150391
erm(B)_23	Finland	0.0142133	3.29027	3.31769	0.859154	0.146485
blaOXA-296_1	Finland	0.014948	4.54062	5.57192	0.822576	0.126953
erm(B)_15	Finland	0.0166085	2.81201	3.09548	0.827339	0.136452
erm(B)_11	Finland	0.0289348	3.30342	3.66205	0.837427	0.167642
aph(3')-III_1	Finland	0.0320639	3.4006	4.08792	0.748554	0.191033
erm(B)_2	Finland	0.038062	3.0685	3.63505	0.751544	0.181287
aac(6')-IIa_1	Finland	0.0390725	2.67233	3.11837	0.742313	0.196881
aadA10_1	Finland	0.0433924	2.54236	3.19127	0.782684	0.191406
mef(A)_3	Finland	0.0443855	3.7815	4.44193	0.897634	0.179337

## Sheet: Table S2C
gene	country	wi.eBH	diff.btw	diff.win	effect	overlap
blaOXA-129_1	Benin	1.64467e-08	-5.47196	3.14997	-1.70355	0.0420421
aac(6')-IIc_1_NC	Benin	1.97179e-06	-5.38619	3.47534	-1.38773	0.0840841
blaOXA-256_1	Benin	8.18501e-06	-3.07553	2.3276	-1.22938	0.103966
aph(2'')-Ib_1	Benin	4.10192e-05	-5.33035	4.11879	-1.16747	0.108108
aac(6')-Im_1	Benin	5.42709e-05	-5.24411	4.2827	-1.12188	0.106971
lnu(C)_1	Benin	0.000206782	-3.48675	3.09583	-0.972612	0.140024
tet(C)_3	Benin	0.000255298	-2.27472	2.07721	-0.951526	0.146635
tet(C)_2	Benin	0.000301749	-2.3241	2.08553	-0.936444	0.156156
aph(2'')-Ib_2	Benin	0.000511305	-4.04492	3.88507	-0.914325	0.143029
tet(C)_1_NC	Benin	0.000512661	-2.25697	2.2927	-0.858755	0.157958
ant(2'')-Ia_13	Benin	0.000558461	-1.96698	2.3828	-0.776754	0.158654
sul3_2	Benin	0.000596991	-3.86963	3.97415	-0.831629	0.159856
lnu(F)_3	Benin	0.000678776	-3.40835	3.47461	-0.91414	0.163363
blaOXA-347_1	Benin	0.000781595	-2.52757	2.86092	-0.803582	0.172476
tet(A)_5	Benin	0.000914252	-1.55555	2.05999	-0.733447	0.182091
blaCMY-41_1	Benin	0.00124587	-2.98632	3.00588	-0.837358	0.181381
ant(2'')-Ia_9	Benin	0.00151084	-2.26426	2.68162	-0.767749	0.187988
tet(A)_4	Benin	0.0016724	-1.4803	2.08478	-0.757522	0.180288
ant(2'')-Ia_6	Benin	0.00179572	-2.42854	2.73509	-0.788972	0.195913
ant(2'')-Ia_10	Benin	0.00184525	-2.28887	2.75	-0.740459	0.189189
tet(A)_6	Benin	0.0020782	-1.5141	2.07644	-0.771669	0.19351
blaNPS_1	Benin	0.00214063	-1.75574	2.44457	-0.633998	0.195195
blaOXA-209_1	Benin	0.0022121	-2.14816	2.90248	-0.611476	0.192793
blaCMY-112_1	Benin	0.0022342	-2.97652	3.02714	-0.850561	0.197716
ant(2'')-Ia_11	Benin	0.0022347	-2.13112	2.99194	-0.617157	0.201322
tet(A)_1	Benin	0.00252352	-1.46109	2.05995	-0.68339	0.209009
blaCMY-152_1	Benin	0.00302366	-2.75812	3.16547	-0.726979	0.198918
aph(2'')-Ib_3	Benin	0.00322011	-3.95242	4.48376	-0.783461	0.182091
blaCMY-118_1	Benin	0.00325706	-2.68652	3.48709	-0.67477	0.190991
aadA3_1	Benin	0.00348183	-1.15959	1.53409	-0.599055	0.207933
blaOXA-2_2	Benin	0.00371433	-2.40383	2.70852	-0.746604	0.212613
aadA8b_1	Benin	0.00379461	-1.07317	1.35234	-0.633158	0.208408
blaOXA-36_1	Benin	0.00408702	-2.2786	2.8547	-0.688382	0.204805
ant(2'')-Ia_3	Benin	0.00416685	-1.71636	2.40429	-0.622508	0.204327
blaOXA-2_1	Benin	0.00420076	-2.30647	2.86843	-0.679589	0.217417
aadA8_1	Benin	0.00425575	-1.03967	1.36389	-0.580383	0.21274
ant(2'')-Ia_2	Benin	0.00440473	-2.09742	2.80887	-0.625136	0.212613
ant(2'')-Ia_19	Benin	0.00441983	-1.9295	2.69801	-0.627561	0.215144
aadA2b_1	Benin	0.00451068	-1.12421	1.42642	-0.576928	0.203125
blaCMY-103_1	Benin	0.00483481	-2.58624	3.16496	-0.690185	0.207808
blaCMY-48_1	Benin	0.00498919	-2.48298	3.25422	-0.665183	0.204805
blaOXA-540_1	Benin	0.00538164	-2.18794	2.97408	-0.655807	0.214543
blaOXA-161_1	Benin	0.00538469	-2.25911	2.71337	-0.704875	0.210337
blaOXA-32_1	Benin	0.00538584	-2.33445	2.94511	-0.705047	0.219219
aadA2_1_NC	Benin	0.00569894	-1.07528	1.5012	-0.589061	0.22042
blaOXA-226_1	Benin	0.00579655	-2.15809	2.87802	-0.656717	0.215745
ant(2'')-Ia_17	Benin	0.00600687	-1.8069	2.60882	-0.647995	0.219952
blaOXA-15_1	Benin	0.00626877	-2.09433	2.83133	-0.652396	0.223423
blaOXA-118_1	Benin	0.00746594	-2.00835	3.20784	-0.556123	0.218149
ant(2'')-Ia_7	Benin	0.00752591	-1.68123	2.39873	-0.555094	0.218149
blaCARB-1_1	Benin	0.00830038	-1.93976	3.31701	-0.504568	0.224024
dfrA22_4	Benin	0.00830331	-2.34326	3.39528	-0.613319	0.219952
mef(B)_1	Benin	0.00856699	-2.16133	3.19323	-0.531332	0.234375
blaOXA-119_1	Benin	0.00896068	-1.91952	2.88906	-0.600975	0.235577
blaOXA-541_1	Benin	0.00901147	-2.24772	3.06068	-0.614412	0.231971
cat_2	Benin	0.00916267	-2.62762	3.88854	-0.566658	0.23738
tet(32)_1	Benin	0.00941201	-2.15439	2.82418	-0.580696	0.233033
tet(36)_1	Benin	0.00958396	-1.96736	3.04406	-0.578429	0.241441
ant(2'')-Ia_12	Benin	0.00971851	-1.53381	2.22882	-0.604541	0.229429
tet(A)_3	Benin	0.010405	-1.26957	2.04853	-0.59896	0.23738
ant(2'')-Ia_1	Benin	0.0107885	-1.51747	2.39015	-0.54997	0.234234
aac(6')-aph(2'')_1	Benin	0.010995	-2.19901	3.65139	-0.585985	0.24399
blaVEB-1_3	Benin	0.0112848	-1.72755	2.36806	-0.598105	0.240385
blaOXA-539_1	Benin	0.0115659	-1.93696	2.82292	-0.573519	0.24399
aadA4_1	Benin	0.0118867	-2.05955	2.75748	-0.595791	0.241587
blaVEB-6_1	Benin	0.0119822	-1.33307	2.01826	-0.612327	0.244444
ere(A)_6	Benin	0.012367	-2.46025	3.01766	-0.73288	0.244444
blaCARB-50_1_NG	Benin	0.012909	-1.82832	3.07649	-0.54476	0.238438
blaVEB-2_1	Benin	0.0130411	-1.40543	2.28971	-0.53984	0.243243
blaOXA-141_1	Benin	0.0130897	-1.9778	2.82943	-0.599132	0.233634
ant(2'')-Ia_14	Benin	0.0131884	-1.6719	2.53854	-0.540529	0.251202
aph(2'')-Ia_3	Benin	0.0138468	-2.25267	3.68151	-0.59278	0.242643
erm(F)_3	Benin	0.0147979	-1.41639	2.87523	-0.43935	0.246394
tet(A)_2	Benin	0.0149416	-1.24342	2.07205	-0.595397	0.242788
blaCARB-6_1	Benin	0.0151256	-1.80843	3.17476	-0.52077	0.248798
blaOXA-34_1	Benin	0.0152293	-1.92121	2.74394	-0.6038	0.245646
blaCARB-2_1	Benin	0.0163558	-1.90773	3.26323	-0.510604	0.237237
aph(2'')-Ia_2	Benin	0.0168351	-2.21534	3.60553	-0.581999	0.248197
qnrVC4_1	Benin	0.0171266	-2.2429	3.77582	-0.551991	0.254054
blaOXA-11_1	Benin	0.0172874	-1.42729	2.16847	-0.555222	0.258413
blaOXA-415_1	Benin	0.0173407	-1.87992	2.94244	-0.566784	0.251202
blaOXA-240_1	Benin	0.0174938	-1.33229	2.12698	-0.56188	0.252252
blaVEB-5_1	Benin	0.0180479	-1.48829	2.29283	-0.588298	0.253005
blaCARB-3_1	Benin	0.0180625	-1.72883	2.96888	-0.519905	0.252252
blaCMY-110_1	Benin	0.0187769	-2.10754	3.36622	-0.507204	0.245045
blaOXA-210_1	Benin	0.0189253	-2.07929	3.21244	-0.542845	0.251202
ant(2'')-Ia_15	Benin	0.0198698	-1.50491	2.57386	-0.469458	0.252252
blaVEB-4_1	Benin	0.0203506	-1.35544	2.25533	-0.479829	0.254655
aph(2'')-Id_1	Benin	0.020451	-3.5759	5.136	-0.582327	0.258859
ant(2'')-Ia_8	Benin	0.0208815	-1.50619	2.74083	-0.464848	0.254207
blaVEB-1_1	Benin	0.0209247	-1.44283	2.42701	-0.532707	0.255255
blaAER-1_1	Benin	0.0210948	-1.70651	3.16469	-0.508608	0.259615
ant(2'')-Ia_16	Benin	0.0223624	-1.45389	2.74516	-0.483552	0.264423
blaCMY-76_1	Benin	0.0229159	-2.20684	3.55759	-0.524223	0.248798
blaCARB-11_1	Benin	0.0230472	-1.77467	3.02931	-0.510199	0.26967
blaOXA-14_1	Benin	0.0243956	-1.24595	2.1338	-0.513149	0.269832
blaCMY-75_1	Benin	0.0243958	-2.44079	3.99513	-0.52142	0.254207
blaLCR-1_1	Benin	0.0248927	-1.62396	3.02407	-0.50215	0.260216
blaCMY-47_1	Benin	0.0263375	-2.03314	3.59426	-0.487074	0.264264
blaOXA-454_1	Benin	0.0275988	-1.33399	2.20861	-0.500776	0.258258
blaVEB-1_4	Benin	0.0283419	-1.35345	2.35112	-0.475951	0.274474
blaOXA-10_1	Benin	0.0286826	-1.29217	2.15898	-0.53513	0.270433
qnrVC5_1	Benin	0.0286925	-2.16809	3.78445	-0.506639	0.272236
blaOXA-520_1	Benin	0.029116	-1.23235	2.14469	-0.490767	0.275075
ant(2'')-Ia_5	Benin	0.0293791	-1.45178	2.56973	-0.457166	0.264865
aph(3'')-Ib_3	Benin	0.0337498	-1.15636	2.0351	-0.533121	0.278078
blaOXA-205_1	Benin	0.0345639	-1.65604	3.14656	-0.454749	0.267868
ant(2'')-Ia_4	Benin	0.0363185	-1.53814	2.79955	-0.486675	0.266066
blaOXA-251_1	Benin	0.0365947	-1.25373	2.08056	-0.51784	0.279447
blaVEB-7_1	Benin	0.0373928	-1.07747	2.05933	-0.459907	0.277477
blaOXA-392_1	Benin	0.0378275	-1.81387	3.81794	-0.43409	0.275841
blaOXA-16_1	Benin	0.0383695	-1.23497	2.12755	-0.464665	0.279279
erm(F)_1	Benin	0.0396481	-1.27544	2.63032	-0.395278	0.274038
blaCMY-105_1	Benin	0.0417621	-1.96363	3.67924	-0.461071	0.269069
blaOXA-368_1	Benin	0.0436823	-1.19418	2.16737	-0.513456	0.285285
blaVEB-3_1	Benin	0.0478148	-1.36482	2.42974	-0.437264	0.29387
blaOXA-17_1	Benin	0.0484496	-1.25944	2.10385	-0.487972	0.278245
blaOXA-47_1	Benin	0.049152	-1.6531	3.70593	-0.395632	0.280649
tet(39)_1	Burkina Faso	0.000912241	2.91935	3.15294	0.861024	0.178486
blaBEL-1_1	Burkina Faso	0.00151264	4.1711	4.7795	0.816458	0.173574
cmlB1_1	Burkina Faso	0.002193	2.53504	3.19709	0.709057	0.196997
blaOXA-58_1	Burkina Faso	0.00328808	3.44177	4.20743	0.786276	0.187387
dfrB5_1	Burkina Faso	0.00556017	2.55139	3.83654	0.617244	0.213942
blaCMY-15_1	Burkina Faso	0.00999705	2.36293	3.4712	0.597555	0.233774
blaCMY-95_1	Burkina Faso	0.0101721	2.1823	3.50896	0.552865	0.237981
blaBEL-3_1	Burkina Faso	0.0104837	3.39105	4.80156	0.654649	0.22042
blaOXA-397_1	Burkina Faso	0.0113923	2.93239	4.06684	0.628976	0.222823
blaCMY-94_1	Burkina Faso	0.0149838	1.99583	3.33583	0.535178	0.239039
blaOXA-96_1	Burkina Faso	0.0174268	2.71738	4.31028	0.562418	0.243243
blaCMY-43_1	Burkina Faso	0.0175066	1.77371	3.23634	0.48273	0.249399
blaCMY-133_1	Burkina Faso	0.0176306	2.3304	3.68014	0.531128	0.248649
blaOXA-97_1	Burkina Faso	0.017649	2.9418	4.41881	0.57109	0.252853
blaOXA-56_1	Burkina Faso	0.0182139	1.64134	2.78363	0.513492	0.255409
blaCMY-45_1	Burkina Faso	0.0184316	2.09496	3.57052	0.520062	0.24399
blaBEL-2_1	Burkina Faso	0.0185186	3.07108	4.65843	0.582593	0.239039
blaOXA-164_1	Burkina Faso	0.0185218	2.83421	4.39284	0.570076	0.246847
blaCMY-148_1	Burkina Faso	0.0193531	2.12271	3.50167	0.529715	0.246246
blaCMY-2_1	Burkina Faso	0.0204234	1.67329	2.9226	0.509909	0.260661
blaCMY-20_1	Burkina Faso	0.0210713	1.83476	3.26881	0.484497	0.257658
blaCMY-17_1	Burkina Faso	0.0215381	2.16701	3.65271	0.507142	0.257057
blaCMY-153_1	Burkina Faso	0.0215896	1.80826	3.20345	0.477313	0.266066
blaCMY-7_1	Burkina Faso	0.0225675	2.07201	3.6532	0.491154	0.260817
blaOXA-420_1	Burkina Faso	0.0227447	2.7237	4.4226	0.542448	0.247596
blaOXA-101_1	Burkina Faso	0.0263465	1.47009	2.7592	0.50058	0.261261
blaCMY-27_1	Burkina Faso	0.0284963	1.88353	3.39248	0.49211	0.257057
blaCMY-102_1	Burkina Faso	0.0294747	1.76707	3.50131	0.464752	0.257212
blaVIM-5_1	Burkina Faso	0.0333862	2.49948	4.40139	0.503092	0.260216
blaCMY-59_1_NG	Burkina Faso	0.0336207	1.73346	3.50821	0.436431	0.26006
blaCMY-6_1	Burkina Faso	0.034618	1.80262	3.51252	0.4537	0.26967
blaCMY-139_1	Burkina Faso	0.0355528	1.5216	3.07972	0.422221	0.268029
blaCMY-142_1	Burkina Faso	0.0357814	1.67287	3.14425	0.447283	0.269069
blaCMY-56_1	Burkina Faso	0.0369424	1.69588	3.30043	0.429182	0.280048
blaCMY-58_1	Burkina Faso	0.0377356	1.8927	3.52206	0.46483	0.278078
blaCMY-111_1	Burkina Faso	0.0380928	1.87472	3.48552	0.464122	0.276276
blaCMY-12_1	Burkina Faso	0.0384472	1.8627	3.54497	0.443278	0.279447
blaCMY-23_1	Burkina Faso	0.0385712	1.67047	3.2253	0.455861	0.28726
blaCMY-4_1	Burkina Faso	0.0401808	1.72129	3.08107	0.51265	0.28048
blaVIM-49_1	Burkina Faso	0.040326	2.47608	4.40825	0.506777	0.26863
blaCMY-107_1	Burkina Faso	0.0404361	1.5861	3.2502	0.409427	0.279279
blaCMY-44_1	Burkina Faso	0.0407083	1.68838	3.4962	0.418545	0.273273
blaCMY-60_1	Burkina Faso	0.0418493	1.84208	3.52297	0.430476	0.285886
blaCMY-42_1	Burkina Faso	0.0432236	1.61025	3.06633	0.44952	0.276442
blaVIM-38_1	Burkina Faso	0.0448154	2.34467	4.31534	0.466861	0.275075
blaTLA-1_1	Burkina Faso	0.0456521	2.26374	4.11837	0.492316	0.27524
blaOXA-35_1	Burkina Faso	0.0457027	1.49783	2.95154	0.43348	0.274474
blaCMY-55_1	Burkina Faso	0.0458901	1.58801	3.23271	0.404423	0.281851
blaCMY-54_1	Burkina Faso	0.0461512	1.93043	3.6025	0.448181	0.283053
blaCMY-138_1	Burkina Faso	0.0475573	1.5963	3.53378	0.402792	0.280048
blaCMY-69_1	Burkina Faso	0.0477878	1.58482	3.12357	0.437173	0.275676
blaBIL-1_1	Burkina Faso	0.0491329	1.82833	3.66081	0.439372	0.283053
dfrA15_1	Burkina Faso	0.0497507	1.35489	2.55513	0.452593	0.282282
