# Supplementary material for: Metagenomic Analysis of the Abundance and Composition of Antibiotic Resistance Genes in Hospital Wastewater in Benin, Burkina Faso, and Finland
Source: mSphere. 2023 Feb 2;8(1):e00538-22. doi: 10.1128/msphere.00538-22 (PMC9942590; doi:10.1128/msphere.00538-22)
Supplement: TABLE S4 [file msphere.00538-22-s0005.xlsx]

## Sheet: Table S4A
genus	country	wi.eBH	diff.btw	diff.win	effect	overlap
Bacteroidales_unclassified	Benin	0.000294537	-19.6822	4.77272	-3.28785	0.0253921
Chloracidobacterium	Benin	9.68388e-05	-19.1107	4.35493	-4.2207	0.0136481
Geobacter	Benin	0.00120162	-16.4374	7.55665	-1.70233	0.0722661
Desulfobulbus	Benin	0.00394371	-14.3974	9.5885	-1.26945	0.0994156
Aminomonas	Benin	0.00398287	-13.4112	7.66059	-1.45367	0.0935676
Flexilinea	Benin	0.00715698	-12.2799	9.25292	-1.13344	0.103516
Desulfovibrio	Benin	0.00828755	-6.85744	9.50729	-0.869868	0.1423
Synergistetes_unclassified	Benin	0.0274838	-5.34646	6.06405	-0.911432	0.152344
Arcobacter	Finland	0.0213383	2.63243	2.23928	0.924388	0.179337
Faecalibacterium	Finland	0.0302329	2.68931	3.73565	0.59966	0.206628
Collinsella	Finland	0.0150996	2.76951	4.06175	0.591158	0.155946
Bifidobacterium	Finland	0.0119054	3.63859	6.20782	0.743864	0.152047
Blautia	Finland	0.0120951	3.77837	8.50585	0.844391	0.138402
Acinetobacter	Finland	0.000892577	3.79014	2.69107	1.33552	0.0565309
Fusicatenibacter	Finland	0.00432771	4.55825	7.27328	0.962788	0.0994156
Comamonas	Finland	0.0156579	4.77982	6.51393	0.756634	0.16211
Roseburia	Finland	0.0136222	4.8926	8.12783	0.859145	0.146199
Streptococcus	Finland	0.00744938	5.30458	6.32188	0.836338	0.116959
Thauera	Finland	0.0294096	5.98312	7.98941	0.759979	0.198831
Proteobacteria_unclassified	Finland	0.0210008	6.67369	5.24198	1.13426	0.157895
Dorea	Finland	0.00496855	7.8283	7.16233	0.999341	0.109162
Gemmiger	Finland	0.00812643	8.21798	6.86497	1.0203	0.126953
Asaccharobacter	Finland	0.0296875	8.6353	6.63565	1.03677	0.175439
Micropruina	Finland	0.0386266	8.84364	6.54539	1.09912	0.177735
Firmicutes_unclassified	Finland	0.0188744	9.05973	6.47182	0.954621	0.173828
Citrobacter	Finland	0.0212076	9.19445	9.19817	0.972477	0.169591
Anaerostipes	Finland	0.000832162	9.41745	7.04453	1.09684	0.0565309
Paracoccus	Finland	0.0462075	9.53872	5.87033	0.986816	0.202729
Lactobacillus	Finland	0.0092172	9.56312	5.89835	1.25949	0.128655
Flavonifractor	Finland	0.0101319	9.71587	6.20445	1.26939	0.134766
Enhydrobacter	Finland	0.00751765	9.75107	4.61065	1.69182	0.118909
Lawsonibacter	Finland	0.00371473	10.3213	4.49405	2.04072	0.0996097
Agathobaculum	Finland	0.00058724	10.3485	4.88904	1.59536	0.050782
Coprococcus	Finland	0.0232399	10.6843	8.69073	0.97961	0.191406
Lachnospira	Finland	0.00212176	10.8721	4.73864	1.76653	0.0761724
Moraxella	Finland	0.000533599	11.1854	3.63277	2.56188	0.0527351
Raoultella	Finland	0.0482849	11.2778	6.44701	1.08284	0.210526
Delftia	Finland	0.0208353	11.3113	5.96676	1.33324	0.167642
Tessaracoccus	Finland	8.32731e-05	12.6607	3.61658	3.34589	0.0253921
Lactococcus	Finland	1.7849e-05	14.3856	5.88849	2.36301	0.00781753
Enterococcus	Finland	1.20769e-05	14.5774	6.04343	2.12297	0.000137056
Trichococcus	Finland	1.20769e-05	15.3264	4.17531	3.68025	0.000137056

## Sheet: Table S4B
genus	country	wi.eBH	diff.btw	diff.win	effect	overlap
Chloracidobacterium	Burkina Faso	0.000665059	-16.3545	6.11908	-2.36125	0.0449227
Bacteroidales_unclassified	Burkina Faso	0.00156881	-13.6794	5.63527	-2.07371	0.0644537
Geobacter	Burkina Faso	0.0233111	-11.2514	10.3373	-0.996651	0.160156
Brachymonas	Burkina Faso	0.0173963	-10.1173	8.2069	-1.02	0.116959
Bacteroides	Finland	0.0190297	1.71165	1.7574	0.837053	0.14425
Faecalibacterium	Finland	0.0190605	2.17226	2.688	0.702041	0.134766
Eubacterium	Finland	0.0303191	2.58455	3.45239	0.625988	0.158203
Bifidobacterium	Finland	0.0404554	2.74733	3.65495	0.656226	0.189084
Blautia	Finland	0.0363733	2.90362	3.74114	0.597177	0.167642
Dorea	Finland	0.0275887	3.88501	6.74367	0.695294	0.177735
Roseburia	Finland	0.00280248	4.32483	6.67603	0.743707	0.0935676
Alistipes	Finland	0.0105411	4.6523	8.23215	0.827069	0.123047
Fusicatenibacter	Finland	0.00911757	4.89236	6.01735	0.943355	0.116959
Anaerostipes	Finland	0.00122728	5.00192	6.88676	1.03602	0.0585944
Streptococcus	Finland	0.0133854	5.24033	7.47479	0.888818	0.136719
Proteobacteria_unclassified	Finland	0.0327648	7.1004	6.38266	0.963719	0.159844
Enterococcus	Finland	0.000725818	7.14495	6.73997	1.1508	0.0605475
Coprococcus	Finland	0.033675	7.96375	6.99382	0.860188	0.19336
Gemmiger	Finland	0.0152782	9.3619	6.61925	1.00256	0.164063
Asaccharobacter	Finland	0.043348	9.43603	6.55424	1.06109	0.191033
Lachnospira	Finland	0.00956346	10.0591	6.60233	1.15435	0.122807
Micropruina	Finland	0.00597668	10.3889	6.25276	1.49043	0.105263
Flavonifractor	Finland	0.0121419	10.3959	7.8173	1.12561	0.140351
Agathobaculum	Finland	0.0190268	10.4798	6.35314	1.11925	0.173828
Paraprevotella	Finland	0.0392539	10.5245	7.00701	1.13662	0.183594
Lawsonibacter	Finland	0.00328637	11.045	4.84772	1.96273	0.0760239
Odoribacter	Finland	0.0125774	11.2172	8.29985	0.993023	0.122807
Barnesiella	Finland	0.0146306	11.5302	10.011	0.914629	0.136719
Delftia	Finland	0.0230246	12.0068	7.05163	1.14587	0.167969
Raoultella	Finland	0.0416019	12.5536	6.87855	1.14603	0.185185
Tessaracoccus	Finland	9.22018e-05	13.0814	4.29508	2.74818	0.0195332
Lactococcus	Finland	0.000477891	13.5303	6.85675	1.69452	0.0488289
Trichococcus	Finland	0.000475374	15.3726	5.67129	2.1021	0.0546882

## Sheet: Table S4C
genus	wi.eBH	diff.btw	diff.win	effect	overlap
Desulfobulbus	0.0191543	-11.1963	11.774	-0.846117	0.212139
Bacteroidales_unclassified	0.013301	-5.26109	8.08773	-0.536358	0.213814
Arcobacter	0.0423707	2.12201	3.30545	0.646632	0.257212
Acinetobacter	0.0332146	2.76252	4.10841	0.614033	0.236178
Pseudomonas	0.0203074	4.20657	8.44836	0.553469	0.222957
